# Supplementary material for: Genetic analysis of seed traits in Sorghum bicolor that affect the human gut microbiome
Source: Nat Commun. 2022 Sep 26;13:5641. doi: 10.1038/s41467-022-33419-1 (PMC9513080; doi:10.1038/s41467-022-33419-1)
Supplement: Supplementary file 6 — Source Data [file 41467_2022_33419_MOESM6_ESM.xlsx]

## Sheet: Figure2
Raw reads number for fermentation samples with two parental lines across 12 human gut microbiomes
Taxa	S765-BTx623-A	S765-BTx623-B	S765-BTx623-C	S765-IS3620C-A	S765-IS3620C-B	S765-IS3620C-C	S766-BTx623-A	S766-BTx623-B	S766-BTx623-C	S766-IS3620C-A	S766-IS3620C-B	S766-IS3620C-C	S767-BTx623-A	S767-BTx623-B	S767-BTx623-C	S767-IS3620C-A	S767-IS3620C-B	S767-IS3620C-C	S768-BTx623-A	S768-BTx623-B	S768-BTx623-C	S768-IS3620C-A	S768-IS3620C-B	S768-IS3620C-C	S769-BTx623-A	S769-BTx623-B	S769-BTx623-C	S769-IS3620C-A	S769-IS3620C-B	S769-IS3620C-C	S771-BTx623-A	S771-BTx623-B	S771-BTx623-C	S771-IS3620C-A	S771-IS3620C-B	S771-IS3620C-C	S772-BTx623-A	S772-BTx623-B	S772-BTx623-C	S772-IS3620C-A	S772-IS3620C-B	S772-IS3620C-C	S775-BTx623-A	S775-BTx623-B	S775-BTx623-C	S775-IS3620C-A	S775-IS3620C-B	S775-IS3620C-C	S776-BTx623-A
D_0__Bacteria;D_1__Bacteroidetes;D_2__Bacteroidia;D_3__Bacteroidales;D_4__Prevotellaceae;D_5__Prevotella 9	0	0	2	0	0	0	0	0	0	0	0	0	0	0	0	0	0	0	2230	1713	1216	1456	1492	1391	0	0	0	0	0	0	70	85	84	73	72	64	976	793	870	665	459	505	0	0	1	0	9	0	0
D_0__Bacteria;D_1__Bacteroidetes;D_2__Bacteroidia;D_3__Bacteroidales;D_4__Prevotellaceae;D_5__Prevotella 7	0	0	0	0	0	0	1068	1065	1096	1122	1245	1310	0	0	0	0	0	0	252	216	83	172	271	294	0	0	0	0	0	0	0	0	0	0	0	0	0	0	0	0	0	0	0	0	0	0	0	0	178
D_0__Bacteria;D_1__Bacteroidetes;D_2__Bacteroidia;D_3__Bacteroidales;D_4__Bacteroidaceae;D_5__Bacteroides	2397	2238	2400	1482	1574	1872	2454	2576	2328	1744	1741	1667	2259	2144	2036	1313	1810	1809	1734	1503	1320	1504	1513	1494	1850	1778	1815	1854	1740	1777	3328	2881	3106	2766	2300	2470	1715	1423	1414	1727	1601	1467	3265	1898	3290	3697	2832	3365	1709
D_0__Bacteria;D_1__Bacteroidetes;D_2__Bacteroidia;D_3__Bacteroidales;D_4__Tannerellaceae;D_5__Parabacteroides	315	206	372	228	277	314	38	80	74	46	57	50	91	62	90	43	60	69	86	96	73	132	106	88	136	113	134	139	110	164	254	204	271	287	249	221	132	112	112	118	93	95	97	66	66	65	65	81	139
D_0__Bacteria;D_1__Bacteroidetes;D_2__Bacteroidia;D_3__Bacteroidales;D_4__Prevotellaceae;D_5__Paraprevotella	162	143	178	101	74	97	0	0	0	0	0	0	0	0	0	0	0	0	427	329	152	125	160	172	0	0	0	0	0	0	55	48	67	51	44	70	0	0	0	0	0	0	0	0	0	0	0	0	0
D_0__Bacteria;D_1__Bacteroidetes;D_2__Bacteroidia;D_3__Bacteroidales;D_4__Muribaculaceae;D_5__metagenome	0	0	0	0	0	0	0	0	0	0	0	0	0	0	0	0	0	0	4	8	2	3	23	7	0	0	0	0	0	0	0	0	0	0	0	0	0	0	0	0	0	0	0	0	0	0	0	0	0
D_0__Bacteria;D_1__Bacteroidetes;D_2__Bacteroidia;D_3__Bacteroidales;D_4__Marinifilaceae;D_5__Odoribacter	15	11	15	12	15	10	16	16	8	9	11	8	30	22	16	12	21	10	18	8	10	16	12	16	44	37	43	50	25	52	39	58	57	44	42	49	14	16	18	19	14	14	9	15	11	12	22	11	20
D_0__Bacteria;D_1__Bacteroidetes;D_2__Bacteroidia;D_3__Bacteroidales;D_4__Marinifilaceae;D_5__Butyricimonas	8	15	30	12	15	33	0	0	0	0	0	0	17	21	32	15	15	30	0	0	0	0	0	0	0	0	0	0	0	0	22	17	35	41	11	27	19	26	22	29	17	21	0	0	0	0	0	0	29
D_0__Bacteria;D_1__Bacteroidetes;D_2__Bacteroidia;D_3__Bacteroidales;D_4__Barnesiellaceae;D_5__Barnesiella	2	5	6	7	0	9	15	15	17	26	20	20	0	0	0	0	0	3	0	0	0	0	0	0	15	13	7	12	15	0	11	7	0	7	5	6	7	16	25	26	13	23	6	15	3	1	8	1	0
D_0__Bacteria;D_1__Bacteroidetes;D_2__Bacteroidia;D_3__Bacteroidales;D_4__Rikenellaceae;D_5__Alistipes	58	51	62	55	71	85	189	197	157	188	190	158	37	54	37	69	34	47	18	10	33	20	27	23	591	591	589	658	543	675	204	204	264	324	113	253	249	246	231	287	273	203	125	72	136	110	172	136	222
D_0__Bacteria;D_1__Firmicutes;D_2__Clostridia;D_3__Clostridiales;D_4__Ruminococcaceae;D_5__uncultured	0	0	0	0	0	0	0	0	0	0	0	0	0	0	0	0	0	0	0	0	0	0	0	0	0	0	0	0	0	0	124	84	85	108	62	58	0	0	0	0	0	0	0	5	0	0	0	0	0
D_0__Bacteria;D_1__Firmicutes;D_2__Clostridia;D_3__Clostridiales;D_4__Ruminococcaceae;D_5__Ruminococcus 2	29	22	24	31	11	17	8	0	5	13	0	11	7	7	8	31	2	12	0	0	0	0	0	0	15	15	17	28	15	20	12	15	15	0	6	13	0	0	0	0	0	0	39	45	19	34	22	30	27
D_0__Bacteria;D_1__Firmicutes;D_2__Clostridia;D_3__Clostridiales;D_4__Ruminococcaceae;D_5__[Eubacterium] coprostanoligenes group	3	4	0	5	5	0	2	12	11	9	10	2	32	24	28	59	32	45	4	2	13	9	5	6	10	17	13	14	8	15	0	6	9	16	0	15	10	15	16	27	20	17	0	0	0	0	0	0	0
D_0__Bacteria;D_1__Firmicutes;D_2__Clostridia;D_3__Clostridiales;D_4__Ruminococcaceae;D_5__Butyricicoccus	0	0	0	0	59	61	20	0	11	53	54	80	79	89	19	28	67	76	16	13	0	0	0	33	0	24	0	82	32	45	0	0	0	17	0	19	0	50	21	78	59	58	35	57	0	42	67	32	0
D_0__Bacteria;D_1__Firmicutes;D_2__Clostridia;D_3__Clostridiales;D_4__Ruminococcaceae;D_5__Subdoligranulum	22	11	14	21	3	26	21	12	30	26	15	20	9	7	0	12	5	6	10	18	31	23	24	34	49	52	62	79	60	58	3	8	4	13	8	17	39	39	31	28	36	45	24	40	16	21	16	13	90
D_0__Bacteria;D_1__Firmicutes;D_2__Clostridia;D_3__Clostridiales;D_4__Ruminococcaceae;D_5__Fournierella	0	0	0	0	0	0	0	0	0	0	0	0	0	0	0	0	0	0	0	0	0	0	0	0	0	0	0	0	0	0	27	14	26	55	32	36	0	0	0	0	0	0	0	0	0	0	0	0	0
D_0__Bacteria;D_1__Firmicutes;D_2__Clostridia;D_3__Clostridiales;D_4__Ruminococcaceae;D_5__Faecalibacterium	4	9	11	0	14	0	34	15	19	29	19	21	86	65	24	93	26	90	29	30	81	6	9	11	59	37	47	53	53	102	19	17	16	35	0	26	0	0	11	21	28	32	10	129	7	5	6	5	27
D_0__Bacteria;D_1__Firmicutes;D_2__Negativicutes;D_3__Selenomonadales;D_4__Acidaminococcaceae;D_5__Acidaminococcus	0	0	0	0	0	0	0	0	0	0	0	0	0	0	0	0	0	0	1558	1289	1275	1443	1323	1356	0	0	0	0	0	0	0	0	0	0	0	0	58	64	27	58	22	46	0	0	0	0	0	0	0
D_0__Bacteria;D_1__Firmicutes;D_2__Negativicutes;D_3__Selenomonadales;D_4__Acidaminococcaceae;D_5__Phascolarctobacterium	1874	2085	1849	1726	2176	1915	2004	2139	2087	2262	2261	2405	1670	1649	1703	2688	1755	1840	791	888	949	1153	1083	1128	1781	1879	1943	2175	1942	1975	2237	2163	2120	2289	2193	2196	1689	1661	1707	1650	1691	1704	2164	2910	2064	2683	2452	2754	1493
D_0__Bacteria;D_1__Firmicutes;D_2__Negativicutes;D_3__Selenomonadales;D_4__Veillonellaceae;D_5__Megamonas	0	0	0	0	0	0	0	0	0	0	0	0	0	0	0	0	0	0	31	13	36	20	20	17	0	0	0	0	0	0	0	0	0	0	0	0	109	61	70	82	83	83	0	0	0	0	0	0	0
D_0__Bacteria;D_1__Firmicutes;D_2__Negativicutes;D_3__Selenomonadales;D_4__Veillonellaceae;D_5__Megasphaera	0	0	0	0	0	0	0	0	0	0	0	0	0	0	0	0	0	0	45	38	48	26	29	33	0	0	0	0	0	0	0	0	0	0	0	0	70	50	36	32	32	31	0	0	0	0	0	0	0
D_0__Bacteria;D_1__Firmicutes;D_2__Negativicutes;D_3__Selenomonadales;D_4__Veillonellaceae;D_5__Dialister	0	6	11	9	1	0	0	0	0	0	0	0	33	27	14	14	21	31	18	16	41	11	18	20	0	0	0	0	0	0	0	0	0	0	0	0	8	0	6	10	5	6	0	0	0	0	0	0	0
D_0__Bacteria;D_1__Firmicutes;D_2__Negativicutes;D_3__Selenomonadales;D_4__Veillonellaceae;D_5__Allisonella	0	0	0	0	0	0	0	0	0	0	0	0	0	0	0	0	0	0	6	0	16	5	16	8	0	0	0	0	0	0	0	0	0	0	0	0	0	0	0	0	0	0	0	0	0	0	0	0	0
D_0__Bacteria;D_1__Firmicutes;D_2__Negativicutes;D_3__Selenomonadales;D_4__Veillonellaceae;D_5__Veillonella	0	3	0	0	0	0	186	162	207	164	149	154	0	0	2	0	0	0	0	0	0	0	0	0	0	0	0	0	1	0	7	0	0	0	3	0	17	39	17	29	27	40	45	46	42	67	47	45	2408
D_0__Bacteria;D_1__Firmicutes;D_2__Bacilli;D_3__Lactobacillales;D_4__Enterococcaceae;D_5__Enterococcus	58	59	59	31	39	46	0	0	0	0	0	0	0	0	0	0	0	0	204	154	255	124	109	124	0	0	0	0	0	0	0	0	0	0	0	0	3	0	0	0	0	0	23	5	16	15	18	20	1
D_0__Bacteria;D_1__Firmicutes;D_2__Bacilli;D_3__Lactobacillales;D_4__Lactobacillaceae;D_5__Lactobacillus	0	0	0	0	0	0	0	0	0	0	0	0	0	0	0	0	0	0	0	0	0	0	0	0	0	0	0	0	0	0	0	0	0	0	0	0	0	0	0	0	0	0	0	0	0	0	0	0	0
D_0__Bacteria;D_1__Firmicutes;D_2__Bacilli;D_3__Lactobacillales;D_4__Streptococcaceae;D_5__Streptococcus	9	6	0	4	7	0	0	0	4	6	2	2	5	0	2	3	2	0	0	0	0	0	0	0	6	0	0	0	3	7	0	0	0	0	0	0	16	27	20	19	7	16	0	0	0	0	0	0	18
D_0__Bacteria;D_1__Firmicutes;D_2__Erysipelotrichia;D_3__Erysipelotrichales;D_4__Erysipelotrichaceae;D_5__Holdemanella	10	3	4	4	6	0	0	0	0	0	0	0	0	0	0	0	0	0	13	17	22	22	16	11	0	0	0	0	0	0	77	64	97	53	64	71	64	42	49	52	60	46	0	0	0	0	0	0	0
D_0__Bacteria;D_1__Firmicutes;D_2__Erysipelotrichia;D_3__Erysipelotrichales;D_4__Erysipelotrichaceae;D_5__Catenibacterium	11	0	7	18	9	41	0	0	0	0	0	0	0	0	0	0	0	0	0	0	21	24	10	14	0	0	0	0	0	0	101	109	111	66	91	133	0	0	0	0	0	0	0	0	0	0	0	0	55
D_0__Bacteria;D_1__Firmicutes;D_2__Erysipelotrichia;D_3__Erysipelotrichales;D_4__Erysipelotrichaceae;D_5__Erysipelotrichaceae UCG-003	0	0	0	0	0	0	6	6	6	16	11	16	5	5	1	8	0	2	0	0	0	0	0	2	21	7	12	3	5	3	0	0	0	0	0	0	12	6	8	5	6	10	3	21	5	5	0	3	0
D_0__Bacteria;D_1__Actinobacteria;D_2__Coriobacteriia;D_3__Coriobacteriales;D_4__Coriobacteriaceae;D_5__Collinsella	4	10	3	5	13	22	37	14	11	18	22	18	45	35	24	25	25	39	11	7	12	16	22	21	27	15	27	23	21	25	96	108	116	47	90	107	18	24	6	17	21	19	9	16	10	9	10	8	27
D_0__Bacteria;D_1__Actinobacteria;D_2__Coriobacteriia;D_3__Coriobacteriales;D_4__Eggerthellaceae;D_5__Senegalimassilia	0	0	0	0	0	0	0	0	0	0	0	0	0	0	0	0	0	0	0	0	2	0	0	0	0	0	0	0	0	0	8	12	11	2	11	5	19	13	4	20	12	23	0	0	0	0	0	0	20
D_0__Bacteria;D_1__Firmicutes;D_2__Clostridia;D_3__Clostridiales;D_4__Peptostreptococcaceae;D_5__Paraclostridium	0	0	0	0	0	0	0	0	0	0	0	0	0	0	0	0	0	0	0	0	0	0	0	0	0	0	0	0	0	0	0	0	0	0	0	0	0	0	0	0	0	0	0	0	0	0	0	0	0
D_0__Bacteria;D_1__Firmicutes;D_2__Clostridia;D_3__Clostridiales;D_4__Peptostreptococcaceae;D_5__Paeniclostridium	43	29	0	0	60	45	0	0	0	0	0	0	0	0	0	0	0	0	0	0	25	0	0	0	75	77	77	22	15	32	303	471	0	0	241	172	40	29	28	31	15	1	0	11	0	0	0	0	0
D_0__Bacteria;D_1__Firmicutes;D_2__Clostridia;D_3__Clostridiales;D_4__Family XIII;D_5__Mogibacterium	0	0	0	0	0	0	0	0	0	0	0	0	0	0	0	0	0	0	0	0	0	0	0	0	0	0	0	0	0	0	131	127	194	117	161	118	0	0	0	0	0	0	0	0	0	0	0	0	0
D_0__Bacteria;D_1__Firmicutes;D_2__Clostridia;D_3__Clostridiales;D_4__Ruminococcaceae;D_5__Ruminococcaceae UCG-014	0	0	0	0	0	0	10	12	8	16	10	17	0	0	0	0	0	0	0	0	0	0	0	0	0	0	0	0	0	0	5	4	9	0	4	11	0	0	2	0	0	1	0	4	0	0	0	3	9
D_0__Bacteria;D_1__Firmicutes;D_2__Clostridia;D_3__Clostridiales;D_4__Ruminococcaceae;D_5__Ruminococcaceae UCG-013	1	3	0	0	3	0	7	2	12	0	1	7	7	0	3	2	0	2	0	0	0	0	0	0	0	5	6	3	0	8	3	0	2	0	0	0	0	0	0	9	7	0	8	21	2	11	4	0	4
D_0__Bacteria;D_1__Firmicutes;D_2__Clostridia;D_3__Clostridiales;D_4__Christensenellaceae;D_5__Christensenellaceae R-7 group	2	1	1	9	14	12	4	3	8	8	12	7	0	0	0	0	0	0	2	0	4	0	0	0	3	4	4	10	10	12	2	2	9	19	10	8	6	7	6	3	7	3	0	0	0	0	0	0	7
D_0__Bacteria;D_1__Firmicutes;D_2__Clostridia;D_3__Clostridiales;D_4__Lachnospiraceae;D_5__Tyzzerella	0	0	0	0	0	0	0	0	0	0	0	0	0	0	0	0	0	0	0	0	0	0	0	0	0	0	0	0	0	0	0	0	0	0	0	0	0	0	0	0	0	0	0	0	0	0	0	0	0
D_0__Bacteria;D_1__Actinobacteria;D_2__Actinobacteria;D_3__Bifidobacteriales;D_4__Bifidobacteriaceae;D_5__Bifidobacterium	5	9	3	15	4	16	105	96	77	177	143	112	41	15	18	14	17	35	0	29	88	54	64	64	48	46	31	59	35	77	0	0	0	0	0	0	83	63	25	121	96	118	14	23	22	44	12	44	274
D_0__Archaea;D_1__Euryarchaeota;D_2__Methanobacteria;D_3__Methanobacteriales;D_4__Methanobacteriaceae;D_5__Methanobrevibacter	0	0	0	0	0	0	0	0	0	0	3	1	0	0	0	0	0	0	0	0	0	0	0	0	0	0	0	0	0	0	33	24	23	53	27	30	0	0	0	0	0	0	0	0	0	0	0	0	0
D_0__Bacteria;D_1__Proteobacteria;D_2__Deltaproteobacteria;D_3__Desulfovibrionales;D_4__Desulfovibrionaceae;D_5__Bilophila	14	15	13	10	11	13	24	20	21	18	2	21	11	15	10	21	18	9	9	0	5	9	5	7	0	0	0	0	0	0	39	28	28	26	23	19	16	15	17	20	12	9	18	34	4	18	16	17	14
D_0__Bacteria;D_1__Proteobacteria;D_2__Deltaproteobacteria;D_3__Desulfovibrionales;D_4__Desulfovibrionaceae;D_5__Desulfovibrio	5	5	6	0	8	5	9	9	5	5	9	10	0	0	0	0	0	0	0	0	0	0	0	0	0	0	0	0	0	0	67	70	107	100	47	76	0	0	0	0	0	0	0	0	0	0	0	0	0
D_0__Bacteria;D_1__Proteobacteria;D_2__Gammaproteobacteria;D_3__Enterobacteriales;D_4__Enterobacteriaceae;NA	0	0	0	0	0	0	0	0	0	0	0	0	0	0	0	0	0	0	21	55	80	31	14	18	0	0	0	0	0	0	0	0	0	0	0	0	0	0	0	0	0	0	713	284	565	401	928	429	0
D_0__Bacteria;D_1__Proteobacteria;D_2__Gammaproteobacteria;D_3__Enterobacteriales;D_4__Enterobacteriaceae;D_5__Escherichia-Shigella	1449	1297	1328	798	817	1076	926	752	818	477	550	498	24	34	20	68	28	16	649	633	511	432	386	438	1201	1286	1170	974	962	1023	165	94	232	342	141	136	219	262	304	252	269	326	276	46	329	278	240	268	27
D_0__Bacteria;D_1__Proteobacteria;D_2__Gammaproteobacteria;D_3__Betaproteobacteriales;D_4__Burkholderiaceae;D_5__Parasutterella	149	179	110	125	106	170	731	782	807	593	643	667	278	314	307	24	310	322	0	5	13	7	10	22	545	640	624	586	509	595	61	93	126	87	87	124	31	35	46	46	46	31	514	401	576	600	527	786	213
D_0__Bacteria;D_1__Proteobacteria;D_2__Gammaproteobacteria;D_3__Betaproteobacteriales;D_4__Burkholderiaceae;D_5__Sutterella	13	15	12	12	7	11	0	0	0	0	0	0	301	379	379	60	327	346	227	201	238	253	333	364	0	0	0	0	0	0	1355	1335	1249	953	932	1181	433	302	403	407	382	376	0	0	0	0	0	0	513
D_0__Bacteria;D_1__Proteobacteria;D_2__Gammaproteobacteria;D_3__Pasteurellales;D_4__Pasteurellaceae;D_5__Haemophilus	0	0	0	0	0	0	52	67	68	60	41	37	0	0	0	0	0	0	0	0	0	0	0	3	0	0	0	0	0	0	0	0	0	0	0	0	0	0	0	2	0	0	69	42	55	102	96	114	256
D_0__Bacteria;D_1__Fusobacteria;D_2__Fusobacteriia;D_3__Fusobacteriales;D_4__Fusobacteriaceae;D_5__Fusobacterium	0	0	0	0	0	0	0	0	0	0	0	0	3214	3309	3643	3770	3717	3364	0	0	0	0	5	2	6	0	0	0	0	0	0	0	0	0	0	0	861	1301	1289	1215	1503	1482	0	0	0	0	0	0	0
D_0__Bacteria;D_1__Firmicutes;D_2__Clostridia;D_3__Clostridiales;D_4__Clostridiaceae 1;D_5__Clostridium sensu stricto 1	2314	2622	2673	4070	2353	1184	0	0	0	17	0	2	0	0	0	0	0	0	1104	2231	2387	2398	2339	2216	1006	1052	1436	434	1623	814	0	595	0	0	1372	76	941	736	908	682	644	617	1550	112	1602	231	684	199	756
D_0__Bacteria;D_1__Firmicutes;D_2__Clostridia;D_3__Clostridiales;D_4__Ruminococcaceae;D_5__Ruminococcaceae UCG-003	0	0	2	0	0	0	5	4	6	4	14	7	2	13	11	10	7	18	0	0	0	0	0	0	0	6	19	10	4	7	13	7	14	8	5	9	0	0	0	0	0	0	0	0	0	0	0	0	0
D_0__Bacteria;D_1__Firmicutes;D_2__Clostridia;D_3__Clostridiales;D_4__Ruminococcaceae;D_5__Ruminococcaceae UCG-005	0	0	0	0	0	0	14	4	15	8	9	4	0	0	0	0	3	0	0	0	0	0	0	0	0	0	0	0	17	10	3	2	7	0	0	7	0	0	0	0	0	0	0	0	0	0	0	0	0
D_0__Bacteria;D_1__Firmicutes;D_2__Clostridia;D_3__Clostridiales;D_4__Ruminococcaceae;D_5__Ruminococcaceae UCG-002	0	13	11	9	0	4	8	19	23	14	25	22	6	8	7	20	3	2	1	0	3	0	0	0	0	7	13	9	10	6	39	32	40	37	28	47	15	10	22	12	23	15	0	7	0	0	0	0	9
D_0__Bacteria;D_1__Firmicutes;D_2__Clostridia;D_3__Clostridiales;D_4__Ruminococcaceae;D_5__Ruminococcaceae NK4A214 group	0	0	3	0	0	2	0	0	0	0	0	0	0	0	5	3	4	5	0	0	0	0	0	0	7	23	28	22	10	20	8	5	8	17	0	6	1	0	0	0	10	2	0	0	0	0	0	0	0
D_0__Bacteria;D_1__Firmicutes;D_2__Clostridia;D_3__Clostridiales;D_4__Ruminococcaceae;D_5__Ruminococcus 1	0	0	0	0	0	2	19	23	12	19	12	18	2	6	5	3	3	9	0	0	0	0	0	0	19	3	9	2	4	12	11	4	5	9	6	10	0	0	0	0	0	0	0	0	0	0	0	0	5
D_0__Bacteria;D_1__Verrucomicrobia;D_2__Verrucomicrobiae;D_3__Verrucomicrobiales;D_4__Akkermansiaceae;D_5__Akkermansia	0	3	0	0	1	1	238	176	207	172	131	166	0	0	0	0	0	0	0	0	0	0	1	0	110	161	140	137	121	115	102	91	140	101	57	62	52	40	88	57	80	56	0	0	0	0	0	0	0
D_0__Bacteria;D_1__Firmicutes;D_2__Clostridia;D_3__Clostridiales;D_4__Lachnospiraceae;D_5__Coprococcus 1	6	6	3	14	50	89	66	31	60	54	53	63	28	43	21	170	53	156	2	1	10	0	7	4	11	22	6	54	31	30	73	67	132	259	75	249	19	29	12	89	89	43	0	0	0	0	0	0	18
D_0__Bacteria;D_1__Firmicutes;D_2__Clostridia;D_3__Clostridiales;D_4__Lachnospiraceae;D_5__uncultured	0	0	0	0	0	0	6	3	0	0	0	0	0	0	0	6	0	0	0	0	0	0	0	0	0	0	0	0	9	0	0	0	0	0	0	0	0	0	0	0	0	0	0	0	0	0	0	0	0
D_0__Bacteria;D_1__Firmicutes;D_2__Clostridia;D_3__Clostridiales;D_4__Lachnospiraceae;D_5__[Eubacterium] eligens group	3	0	13	4	0	5	0	9	10	8	4	5	0	0	0	0	0	0	0	0	7	0	0	0	0	6	11	19	17	16	0	0	0	0	0	0	0	0	0	0	0	0	0	0	0	0	0	0	0
D_0__Bacteria;D_1__Firmicutes;D_2__Clostridia;D_3__Clostridiales;D_4__Lachnospiraceae;D_5__[Eubacterium] hallii group	3	0	0	0	6	4	0	0	5	4	0	0	7	10	0	29	18	12	0	0	0	0	0	0	0	13	12	15	0	0	0	7	1	0	0	0	16	0	0	0	9	12	0	26	0	0	0	0	0
D_0__Bacteria;D_1__Firmicutes;D_2__Clostridia;D_3__Clostridiales;D_4__Lachnospiraceae;D_5__Coprococcus 2	0	0	0	0	0	0	40	45	39	35	29	32	0	0	0	0	0	0	0	0	0	0	0	0	11	12	22	24	16	16	4	0	0	0	0	2	0	0	0	0	0	0	0	0	0	0	0	0	9
D_0__Bacteria;D_1__Firmicutes;D_2__Clostridia;D_3__Clostridiales;D_4__Lachnospiraceae;D_5__[Eubacterium] ruminantium group	0	0	0	0	0	0	0	0	0	0	0	0	5	3	4	14	13	4	0	0	0	0	4	0	0	0	0	0	0	0	0	0	0	0	0	0	18	9	10	14	6	9	0	0	0	0	0	0	0
D_0__Bacteria;D_1__Firmicutes;D_2__Clostridia;D_3__Clostridiales;D_4__Lachnospiraceae;D_5__Anaerostipes	16	0	8	5	7	8	24	24	53	48	45	39	8	12	5	35	8	13	4	0	0	2	0	0	36	38	0	127	81	104	28	18	50	54	14	36	0	0	0	6	8	8	17	325	23	23	11	31	50
D_0__Bacteria;D_1__Firmicutes;D_2__Clostridia;D_3__Clostridiales;D_4__Lachnospiraceae;D_5__Lachnospira	9	6	9	0	5	10	16	19	24	4	11	14	0	0	0	0	0	0	0	0	1	0	0	8	25	33	16	32	29	22	0	0	0	0	0	0	0	0	0	0	0	0	6	5	6	7	2	0	19
D_0__Bacteria;D_1__Firmicutes;D_2__Clostridia;D_3__Clostridiales;D_4__Lachnospiraceae;NA	0	7	19	5	1	0	28	43	32	22	24	32	11	0	4	6	5	4	4	6	6	8	8	8	62	37	62	55	49	34	0	0	8	17	14	26	0	0	8	0	0	0	16	381	22	22	69	64	80
D_0__Bacteria;D_1__Firmicutes;D_2__Clostridia;D_3__Clostridiales;D_4__Lachnospiraceae;D_5__Lachnospiraceae NK4A136 group	0	2	0	0	0	0	0	0	0	0	0	0	27	31	30	71	33	48	0	0	0	0	0	0	11	13	19	11	11	9	3	2	3	0	0	0	0	0	0	0	0	0	4	0	2	0	0	0	0
D_0__Bacteria;D_1__Firmicutes;D_2__Clostridia;D_3__Clostridiales;D_4__Lachnospiraceae;D_5__Coprococcus 3	277	246	205	541	1381	2035	60	67	80	254	208	164	551	515	402	482	543	567	5	7	291	30	81	79	696	462	278	887	719	824	143	135	268	590	572	731	535	871	612	808	964	977	387	1426	559	853	1050	869	115
D_0__Bacteria;D_1__Firmicutes;D_2__Clostridia;D_3__Clostridiales;D_4__Lachnospiraceae;D_5__Butyrivibrio	0	0	0	0	0	0	0	0	0	0	0	0	0	0	0	0	0	0	0	0	0	0	0	0	0	0	0	0	0	0	19	13	17	51	32	25	0	0	0	0	0	0	0	0	0	0	0	0	0
D_0__Bacteria;D_1__Firmicutes;D_2__Clostridia;D_3__Clostridiales;D_4__Lachnospiraceae;D_5__Dorea	138	146	93	140	171	240	164	132	132	170	245	188	13	6	9	20	6	12	38	38	54	44	35	40	598	628	482	541	381	516	134	144	213	176	181	179	723	792	730	567	559	696	0	3	0	0	0	0	285
D_0__Bacteria;D_1__Firmicutes;D_2__Clostridia;D_3__Clostridiales;D_4__Lachnospiraceae;D_5__Roseburia	73	40	41	41	158	95	855	811	821	1348	1341	1126	37	41	33	0	29	21	0	0	20	0	0	8	331	285	273	235	231	184	73	61	49	131	103	181	19	16	8	0	13	21	50	201	34	60	49	57	66
D_0__Bacteria;D_1__Firmicutes;D_2__Clostridia;D_3__Clostridiales;D_4__Lachnospiraceae;D_5__Agathobacter	124	95	67	115	143	86	0	0	0	0	0	0	0	0	0	17	0	0	25	36	99	39	44	27	20	9	32	23	19	45	0	25	21	14	41	47	28	14	8	19	24	15	36	97	34	39	39	30	93
D_0__Bacteria;D_1__Firmicutes;D_2__Clostridia;D_3__Clostridiales;D_4__Lachnospiraceae;D_5__[Ruminococcus] torques group	3	11	0	5	0	2	0	15	7	8	8	0	19	33	37	38	19	26	16	10	0	0	0	0	14	11	15	8	20	5	40	42	59	110	69	92	10	19	16	19	15	13	7	5	0	7	7	6	0
D_0__Bacteria;D_1__Firmicutes;D_2__Clostridia;D_3__Clostridiales;D_4__Lachnospiraceae;D_5__Blautia	34	37	31	32	33	34	106	117	98	139	132	120	166	132	122	194	143	122	40	25	117	55	41	48	131	103	105	120	129	154	62	34	37	28	0	71	81	88	66	73	112	107	48	310	40	41	64	49	77
D_0__Bacteria;D_1__Firmicutes;D_2__Clostridia;D_3__Clostridiales;D_4__Lachnospiraceae;D_5__Fusicatenibacter	10	7	4	4	0	0	8	3	11	5	0	0	67	76	44	77	56	58	4	19	10	8	10	4	0	11	6	5	5	0	5	0	4	8	7	0	25	31	52	30	24	29	11	17	11	13	7	20	26
D_0__Bacteria;D_1__Firmicutes;D_2__Clostridia;D_3__Clostridiales;D_4__Lachnospiraceae;D_5__Lachnoclostridium	0	6	0	0	0	0	7	16	17	33	30	15	21	20	42	56	49	41	49	32	15	25	38	22	17	23	22	4	11	23	4	0	0	11	0	0	0	0	0	0	0	0	49	269	95	127	104	149	23
D_0__Bacteria;D_1__Firmicutes;D_2__Clostridia;D_3__Clostridiales;D_4__Lachnospiraceae;D_5__Lachnospiraceae UCG-004	12	5	0	0	0	19	79	100	152	256	149	372	458	486	499	75	418	380	0	13	31	11	0	21	132	100	88	105	64	81	14	8	31	33	22	54	286	318	317	218	220	226	72	308	49	69	67	78	275
p value for the heatmap
Taxa	S778	S768	S769	S772	S775	S767	S777	S765	S776	S779	S766	S771
Peptostreptococcaceae_Paeniclostridium	0.015873	0.244817	0.00782703	0.108742	0.404657	NA	NA	0.775029	NA	0.173945	0.404657	0.0636694
Veillonellaceae_Megamonas	0.423711	0.198156	NA	0.748381	NA	NA	NA	NA	NA	NA	NA	NA
Lachnospiraceae_Lachnoclostridium	0.0159707	0.536797	0.200217	NA	0.818182	0.0449512	0.0909832	0.252951	0.0936926	0.0247217	0.0129066	1
Acidaminococcaceae_Phascolarctobacterium	1	0.125541	0.030303	0.609524	0.309524	0.699134	0.0411255	0.132035	0.0749129	0.309524	0.0930736	0.0370407
Lachnospiraceae_Lachnospiraceae UCG-004	0.00793651	0.714379	0.662338	0.0380952	0.132035	0.0411255	0.422527	0.567628	0.547619	0.470393	0.588745	0.065081
Ruminococcaceae_Ruminococcaceae UCG-013	1	NA	0.308613	0.0942099	0.374269	1	0.871663	0.345234	0.110492	0.872113	0.466457	0.0731398
Lachnospiraceae_Agathobacter	0.690476	0.783711	0.927099	1	0.747491	0.404657	1	0.170466	0.84127	NA	NA	0.0904121
Desulfovibrionaceae_Bilophila	0.294802	0.926765	0.36131	0.830153	1	0.62915	0.325421	0.871663	0.10487	1	0.213024	0.00620836
Ruminococcaceae_Ruminococcaceae UCG-014	0.294802	NA	NA	0.566959	1	NA	0.404657	NA	0.828812	NA	0.332406	0.372562
Lachnospiraceae_Dorea	0.015873	0.645055	0.536797	0.0380952	0.175734	0.808866	0.393939	0.52111	0.0555556	0.108695	0.00801585	0.872559
Rikenellaceae_Alistipes	0.150794	0.662338	0.196082	0.257143	0.935962	0.872337	0.335822	0.937229	0.00793651	0.148829	0.937229	0.936075
Lachnospiraceae_Anaerostipes	0.0116673	0.56156	0.0821386	0.0298661	0.33412	0.295406	0.122169	0.687363	0.142457	0.0021645	0.259818	0.688404
Eggerthellaceae_Senegalimassilia	NA	0.220671	NA	0.171429	NA	NA	0.4898	NA	0.2073	NA	NA	0.375117
Coriobacteriaceae_Collinsella	NA	0.0666395	0.517046	0.830664	0.122843	1	0.198608	0.517413	0.344267	0.404657	0.687885	0.132035
Lachnospiraceae_NA	0.438578	0.0758531	0.313093	0.286869	0.52111	0.0841227	0.746625	0.0521351	0.222222	0.004329	0.93585	0.279569
Pasteurellaceae_Haemophilus	NA	0.414649	NA	0.307434	0.309524	NA	1	NA	0.00793651	0.261496	0.0542411	0.404657
Prevotellaceae_Paraprevotella	NA	0.428571	NA	NA	NA	0.404657	0.872559	0.00499812	NA	NA	NA	0.872337
Desulfovibrionaceae_Desulfovibrio	NA	NA	NA	NA	NA	NA	1	0.867632	NA	NA	0.515153	0.0930736
Ruminococcaceae_[Eubacterium] coprostanoligenes group	1	0.463169	0.31198	0.748381	NA	0.0631996	0.00790544	1	0.517904	NA	0.171223	0.295406
Veillonellaceae_Megasphaera	1	0.030303	NA	0.198084	0.404657	NA	NA	NA	NA	1	NA	NA
Methanobacteriaceae_Methanobrevibacter	NA	NA	NA	NA	NA	NA	NA	NA	NA	NA	0.189854	1
Prevotellaceae_Prevotella 7	0.423711	0.930736	NA	NA	0.404657	0.404657	NA	1	0.84127	0.00962172	0.0930736	0.404657
Fusobacteriaceae_Fusobacterium	0.420635	0.350122	0.842187	0.914286	0.404657	0.025974	0.775029	0.404657	0.423711	0.404657	0.404657	NA
Erysipelotrichaceae_Catenibacterium	NA	0.310863	NA	NA	NA	NA	0.00865801	0.0200224	0.0119252	0.404657	NA	0.937229
Ruminococcaceae_Faecalibacterium	0.529619	0.030303	0.645818	0.0139219	0.0533971	0.588745	0.936075	0.42007	0.524518	0.0297684	0.466457	0.933836
Bifidobacteriaceae_Bifidobacterium	0.150794	0.234267	0.329004	0.0190476	0.571107	0.520377	0.00499812	0.871663	0.015873	0.00812704	0.004329	NA
Family XIII_Mogibacterium	NA	NA	NA	NA	NA	NA	NA	NA	NA	NA	1	0.0904121
Ruminococcaceae_Ruminococcaceae UCG-005	0.833534	NA	0.597048	0.307434	NA	0.182287	0.404657	NA	NA	NA	0.10621	0.0196307
Ruminococcaceae_Ruminococcaceae UCG-003	NA	NA	0.647329	NA	0.175734	0.809855	0.0841227	0.67329	0.179712	NA	0.746625	0.375117
Lachnospiraceae_Roseburia	0.690476	0.727603	0.0519481	1	0.261496	0.0151515	0.0649351	0.872559	0.309524	0.00865801	0.179654	0.393939
Lachnospiraceae_Coprococcus 1	NA	1	0.119	0.024741	NA	0.004329	0.00865801	0.00801585	0.0916903	0.686311	1	0.588745
Lachnospiraceae_Tyzzerella	0.0119252	NA	NA	NA	NA	NA	NA	NA	NA	NA	NA	NA
Prevotellaceae_Prevotella 9	0.179712	0.428571	0.36131	0.00952381	0.752554	0.654603	0.0021645	0.404657	0.179712	1	1	0.0129066
Lachnospiraceae_[Eubacterium] hallii group	0.913906	NA	1	0.58237	0.175734	0.1262	1	0.775029	0.423711	0.165124	0.293467	0.0284407
Ruminococcaceae_Fournierella	NA	NA	NA	NA	NA	NA	NA	NA	NA	NA	NA	1
Burkholderiaceae_Parasutterella	0.00793651	0.310863	0.017316	0.516003	0.309524	0.588745	0.065081	0.065081	0.00793651	0.0170675	0.0411255	0.107453
Acidaminococcaceae_Acidaminococcus	NA	0.792208	NA	0.521166	NA	0.531101	NA	NA	NA	0.404657	NA	NA
Lactobacillaceae_Lactobacillus	0.249153	NA	NA	NA	NA	NA	NA	NA	NA	NA	NA	NA
Lachnospiraceae_Lachnospira	0.116074	0.907569	0.792208	NA	0.133614	0.599266	0.515153	0.684176	1	0.0244697	0.0127488	NA
Erysipelotrichaceae_Holdemanella	NA	0.31198	NA	0.66887	NA	NA	0.818182	0.195431	NA	0.752554	0.404657	0.0161224
Akkermansiaceae_Akkermansia	1	0.36131	0.930736	1	NA	NA	0.870048	0.417593	NA	0.07401	0.025974	0.025974
Ruminococcaceae_Ruminococcus 2	0.222222	NA	0.518992	NA	0.937229	0.808197	0.260658	0.171979	0.397615	NA	0.108074	0.466457
Ruminococcaceae_Ruminococcaceae UCG-002	0.595883	0.907569	0.713124	1	0.175734	0.296258	0.687363	0.414216	0.460597	NA	0.377642	0.872559
Enterobacteriaceae_NA	0.690476	0.329004	NA	0.540291	1	NA	0.148829	0.404657	NA	0.809855	NA	0.404657
Barnesiellaceae_Barnesiella	NA	NA	0.229964	0.238089	0.687363	0.931757	NA	0.686838	0.595883	NA	0.228133	0.870516
Clostridiaceae 1_Clostridium sensu stricto 1	0.150794	0.792208	0.428571	0.609524	0.699134	1	0.294552	0.484848	0.222222	0.548877	0.514393	0.568331
Ruminococcaceae_Subdoligranulum	0.150794	0.0821386	0.518992	1	0.0608565	0.260658	0.375117	0.588745	0.345742	NA	0.872559	0.627319
Bacteroidaceae_Bacteroides	0.031746	0.583025	0.329004	0.352381	0.588745	0.0021645	0.0649351	0.0021645	0.00793651	0.004329	0.0021645	0.0021645
Lachnospiraceae_[Eubacterium] eligens group	0.167938	0.892295	0.0821386	NA	NA	NA	0.553598	0.072448	0.231998	NA	0.743068	NA
Lachnospiraceae_[Ruminococcus] torques group	0.423711	0.044368	0.520916	0.828593	0.328939	0.468829	0.468042	0.264642	1	0.699134	1	0.108695
Ruminococcaceae_Butyricicoccus	0.823664	0.597048	0.054129	0.39233	1	0.0411255	0.172733	0.531995	0.79717	0.0021645	0.00499812	0.175734
Enterococcaceae_Enterococcus	0.015873	0.0353443	NA	0.286869	0.148116	NA	0.00499812	0.00499812	0.161238	0.0649351	NA	NA
Marinifilaceae_Odoribacter	0.0458662	0.228878	0.272229	0.587154	0.334973	1	0.144532	0.93516	0.173217	0.132035	0.18325	0.0411255
Christensenellaceae_Christensenellaceae R-7 group	1	0.222994	0.00768597	0.45	NA	NA	0.295406	0.258974	0.00793651	NA	0.870283	0.148116
Veillonellaceae_Allisonella	0.463344	0.0653919	NA	NA	NA	NA	0.168947	NA	NA	NA	NA	NA
Muribaculaceae_metagenome	NA	0.582162	NA	NA	NA	NA	0.573155	NA	NA	NA	NA	NA
Lachnospiraceae_Coprococcus 3	0.00793651	0.0821386	0.017316	0.0380952	0.0930736	0.0542411	0.025974	0.0021645	0.00793651	0.86788	0.004329	0.0649351
Marinifilaceae_Butyricimonas	0.0555556	NA	NA	0.761905	NA	0.520377	0.219831	1	0.2073	NA	NA	0.469613
Lachnospiraceae_Coprococcus 2	NA	NA	0.409176	NA	NA	NA	NA	NA	0.0361451	NA	0.0649351	0.474114
Lachnospiraceae_uncultured	0.00793651	NA	0.36131	NA	NA	1	NA	NA	0.423711	0.453255	0.527089	NA
Lachnospiraceae_Blautia	0.0111594	0.662338	0.428571	1	0.470393	0.872559	0.025974	0.198608	0.0159707	0.0411255	0.00492204	0.376804
Veillonellaceae_Dialister	0.0952381	0.200217	NA	0.147443	NA	0.627932	NA	0.623574	NA	0.0449512	NA	NA
Veillonellaceae_Veillonella	1	NA	1	0.914849	0.422527	0.175734	0.404657	0.848519	0.690476	0.376804	0.261496	0.752554
Ruminococcaceae_uncultured	0.423711	NA	NA	0.760907	0.404657	NA	NA	NA	0.423711	NA	0.599266	0.0449512
Enterobacteriaceae_Escherichia-Shigella	0.031746	0.004329	0.004329	0.914286	0.132035	1	0.0021645	0.0021645	0.0361451	0.484848	0.00865801	1
Lachnospiraceae_Fusicatenibacter	0.20869	0.781263	1	0.0691065	1	0.393939	0.629754	0.0789746	0.344267	0.699134	0.0115189	1
Tannerellaceae_Parabacteroides	0.0119252	0.246753	0.119	0.591778	0.126869	0.025974	0.0776483	0.422527	0.249153	0.484848	0.0646101	0.699134
Ruminococcaceae_Ruminococcus 1	0.600402	NA	0.463169	NA	NA	0.292834	0.870048	1	0.672336	NA	0.0525552	0.469613
Lachnospiraceae_Lachnospiraceae NK4A136 group	0.600402	NA	0.853476	NA	0.175734	0.520377	NA	0.404657	0.457807	NA	NA	0.00946508
Burkholderiaceae_Sutterella	0.423711	0.017316	0.36131	0.914286	NA	0.228133	0.484848	0.0766071	0.142457	0.004329	0.924102	0.0021645
Peptostreptococcaceae_Paraclostridium	0.547619	NA	0.641117	NA	NA	NA	NA	NA	NA	0.404657	NA	NA
Ruminococcaceae_Ruminococcaceae NK4A214 group	0.832519	NA	0.536797	0.207821	NA	0.14092	0.564784	0.599266	0.0720057	NA	NA	0.217296
Erysipelotrichaceae_Erysipelotrichaceae UCG-003	0.141238	0.13638	0.232123	0.590636	0.12553	0.935508	0.192225	NA	0.423711	0.00801585	0.0703733	0.404657
Lachnospiraceae_[Eubacterium] ruminantium group	0.690476	0.36131	NA	0.132026	NA	0.171223	0.220671	NA	NA	NA	NA	0.404657
Lachnospiraceae_Butyrivibrio	NA	NA	NA	NA	NA	NA	NA	NA	NA	NA	NA	0.0636694
Streptococcaceae_Streptococcus	0.675174	0.560114	1	0.519891	1	0.558174	0.676922	0.405545	0.752567	0.685781	0.802952	NA
[truncated: 87 more columns]

## Sheet: Figure3A
Raw reads number for fermentation samples with 294 RILs with independent replicates
Sample	accessionID	Bifidobacteriaceae_Bifidobacterium	Coriobacteriaceae_Collinsella	Eggerthellaceae_Adlercreutzia	Eggerthellaceae_Eggerthella	Coriobacteriales Incertae Sedis_uncultured	uncultured_uncultured bacterium	Christensenellaceae_Christensenellaceae R-7 group	Enterobacteriaceae_Escherichia-Shigella	Desulfovibrionaceae_Desulfovibrio	Desulfovibrionaceae_Bilophila	Desulfovibrionaceae_uncultured	Desulfovibrionaceae_Mailhella	Burkholderiaceae_Parasutterella	Burkholderiaceae_Sutterella	Ruminococcaceae_[Eubacterium] coprostanoligenes group	Ruminococcaceae_Ruminiclostridium 5	Ruminococcaceae_Ruminococcus 2	Ruminococcaceae_Angelakisella	Ruminococcaceae_Negativibacillus	Ruminococcaceae_uncultured	Ruminococcaceae_Ruminiclostridium 6	Ruminococcaceae_Ruminococcus 1	Ruminococcaceae_Subdoligranulum	Ruminococcaceae_Faecalibacterium	Ruminococcaceae_Butyricicoccus	Ruminococcaceae_Ruminococcaceae UCG-010	Ruminococcaceae_Ruminococcaceae UCG-005	Ruminococcaceae_Ruminococcaceae UCG-002	Ruminococcaceae_Oscillibacter	Ruminococcaceae_Ruminococcaceae UCG-003	Ruminococcaceae_Flavonifractor	Ruminococcaceae_Ruminiclostridium 9	Ruminococcaceae_Ruminococcaceae NK4A214 group	Family XIII_[Eubacterium] brachy group	Family XIII_Family XIII AD3011 group	Family XI_Peptoniphilus	Family XI_Anaerococcus	Veillonellaceae_Veillonella	Veillonellaceae_Dialister	Ruminococcaceae_Ruminococcaceae UCG-013	Prevotellaceae_Prevotella 2	Prevotellaceae_Paraprevotella	Barnesiellaceae_Barnesiella	Rikenellaceae_Alistipes	Tannerellaceae_Parabacteroides	Bacteroidaceae_Bacteroides	Marinifilaceae_Odoribacter	Marinifilaceae_Butyricimonas
8759-1	8759	5	1	0	0	0	0	9	1301	4	19	22	0	180	7	10	0	18	0	0	0	2	0	23	0	54	0	0	5	0	0	0	0	0	0	0	0	0	0	0	2	0	131	9	92	460	2264	10	31
8759-2	8759	5	4	0	0	0	2	0	1238	0	17	14	2	216	15	9	0	25	0	0	0	0	0	14	3	69	0	0	12	0	0	0	0	0	0	0	0	0	0	0	0	7	174	3	77	385	2466	21	23
8759-3	8759	0	0	0	0	0	0	7	338	0	11	27	0	368	23	12	0	26	0	0	0	0	0	18	31	32	0	0	14	0	0	0	0	0	0	0	0	0	0	0	0	12	360	11	133	499	3051	26	25
8760-1	8760	9	9	0	0	0	0	7	1850	0	9	11	3	177	11	0	0	24	0	0	0	0	0	30	0	90	0	0	3	0	0	0	0	0	0	0	0	0	0	2	0	3	173	0	50	358	2572	8	19
8760-2	8760	8	5	0	0	0	0	0	1357	0	16	12	0	194	18	12	0	25	0	0	0	0	0	10	9	43	0	0	0	0	0	0	0	0	0	0	0	0	0	2	6	0	114	0	51	288	2214	6	29
8760-3	8760	14	4	0	0	0	0	7	1250	8	27	0	0	214	13	5	0	30	0	0	0	0	0	19	12	0	0	0	13	0	0	0	0	0	0	0	0	0	0	0	9	4	168	0	25	268	2300	20	11
8764-1	8764	0	0	0	0	0	0	6	672	1	15	16	1	365	25	4	0	24	0	0	0	0	0	6	4	0	3	0	9	0	0	0	0	0	0	0	0	0	0	3	2	12	250	8	105	772	3575	18	32
8764-2	8764	11	5	0	0	0	0	13	1404	0	22	11	0	158	14	7	0	32	0	0	0	0	0	24	0	56	0	0	9	0	0	0	0	0	0	0	0	0	0	2	9	0	122	2	64	405	2309	16	19
8764-3	8764	0	0	0	0	0	0	9	632	0	15	13	6	511	44	4	0	18	0	0	0	0	0	18	11	27	0	0	22	0	0	0	3	0	0	0	0	0	0	1	0	6	275	13	182	780	4402	16	51
8765-1	8765	12	3	0	0	0	0	0	1436	0	14	7	3	223	20	4	0	27	0	0	0	0	0	28	0	51	0	0	0	0	0	0	0	0	0	0	0	0	0	5	0	2	227	0	67	426	2541	18	16
8765-2	8765	2	0	0	0	0	0	0	1518	0	10	0	0	146	21	0	0	13	0	0	0	0	0	13	0	80	0	0	0	0	0	0	0	0	0	0	0	0	3	4	0	0	176	6	74	465	2836	12	14
8765-3	8765	0	0	0	0	0	0	5	660	3	18	20	13	508	50	0	0	15	0	0	0	0	0	10	0	56	0	0	0	0	0	4	0	0	0	0	0	0	0	2	0	13	216	18	153	566	4522	28	33
8769-1	8769	2	2	0	0	0	0	0	1394	0	18	7	1	196	9	5	0	29	0	0	0	0	0	11	9	64	0	0	6	0	0	0	0	0	0	0	0	0	0	6	0	8	185	7	69	504	2609	19	30
8769-2	8769	1	7	0	0	0	0	2	1243	6	18	14	0	189	14	6	0	28	0	0	0	0	0	16	0	32	0	0	0	0	0	0	0	0	0	0	0	0	0	0	2	3	155	2	80	353	2225	5	28
8769-3	8769	0	4	0	0	0	0	0	870	0	20	7	0	269	56	5	0	14	0	0	0	0	0	10	0	21	0	0	2	0	0	0	0	0	0	0	0	0	0	7	8	13	207	7	75	455	3550	17	30
8771-1	8771	8	0	0	0	0	0	11	946	0	18	11	0	209	17	9	3	37	0	0	0	0	0	29	0	84	4	0	0	0	0	0	0	0	0	0	0	0	0	0	0	7	212	10	79	354	2025	14	23
8771-2	8771	6	4	0	0	0	0	8	717	2	16	5	2	235	18	11	0	20	0	0	0	0	0	14	5	128	3	0	7	0	0	0	0	0	0	0	0	0	0	0	3	4	225	13	69	687	2323	23	35
8771-3	8771	0	2	0	0	0	0	17	971	0	11	23	1	256	12	11	0	19	0	0	0	0	0	8	0	122	0	0	13	0	0	0	0	0	0	0	0	0	0	0	0	0	203	2	123	437	2657	31	29
8772-1	8772	16	12	0	0	0	0	20	1171	5	33	4	0	166	13	0	0	23	0	0	0	0	0	26	0	81	0	0	3	0	0	0	0	0	0	0	0	0	0	5	9	0	194	2	90	502	2280	19	22
8772-2	8772	0	6	0	0	0	0	15	429	6	13	11	0	364	23	5	0	27	0	0	0	0	0	18	100	25	0	0	40	0	0	0	0	3	0	0	0	0	0	12	8	8	416	21	167	609	3135	18	42
8772-3	8772	8	7	0	0	0	0	1	1785	0	23	10	0	247	12	7	0	35	0	0	0	0	0	22	0	58	0	0	8	0	0	0	2	0	0	0	0	0	0	4	0	5	197	7	56	396	3134	17	17
8773-1	8773	13	14	0	0	0	0	18	1741	0	25	15	2	138	10	0	0	17	0	0	0	0	0	13	0	107	0	0	10	0	0	0	0	0	0	0	0	0	0	3	0	0	183	3	96	359	2730	9	23
8773-2	8773	11	6	0	0	0	0	20	1452	0	21	20	0	279	7	2	0	21	0	0	0	0	0	29	0	190	0	0	0	0	0	0	0	0	0	0	0	0	0	3	0	0	190	5	116	249	2717	26	34
8773-3	8773	0	4	0	0	1	0	14	680	2	15	10	0	535	33	11	0	15	0	0	0	1	0	12	0	46	0	0	18	0	0	0	0	5	0	0	0	0	0	8	8	11	311	13	214	617	4605	36	55
8774-1	8774	11	9	0	0	0	0	18	1653	0	13	9	2	194	12	5	0	19	0	0	0	0	0	19	0	50	0	0	0	0	0	0	0	0	0	0	0	0	0	0	0	0	104	11	60	446	1872	8	14
8774-2	8774	4	5	6	0	0	0	3	1140	1	13	8	0	151	0	0	0	35	0	0	0	0	0	0	0	73	0	0	0	0	0	0	0	0	0	0	0	0	0	0	0	0	122	2	64	359	2346	15	27
8774-3	8774	5	8	0	0	0	0	11	913	8	17	10	1	136	6	12	0	26	0	0	0	0	0	20	6	133	0	0	4	0	0	0	0	0	0	0	0	0	0	0	0	6	174	4	71	311	2067	11	16
8775-1	8775	8	6	0	0	0	0	0	2140	0	20	13	0	126	12	5	0	22	0	0	0	0	0	3	0	43	0	0	0	0	0	0	0	0	0	0	0	0	0	0	0	8	127	8	91	431	2926	14	17
8775-2	8775	9	2	0	0	0	0	0	1854	0	24	7	0	251	18	14	0	43	0	0	0	0	0	21	2	78	0	0	7	0	0	0	0	0	0	0	0	0	0	12	4	8	204	0	61	444	3028	6	26
8775-3	8775	0	1	0	0	0	0	10	720	7	17	17	14	509	66	5	0	0	0	0	0	0	0	11	15	0	0	0	9	0	0	0	0	0	0	0	0	0	0	5	10	0	273	13	235	336	4192	29	30
8777-1	8777	8	0	0	0	0	0	0	2177	0	23	5	0	308	22	4	0	40	0	0	0	0	0	20	0	101	0	0	5	0	0	0	0	0	0	0	0	0	0	0	0	6	171	10	67	354	3056	12	29
8777-2	8777	7	3	1	0	0	6	11	1409	7	24	9	9	291	17	3	3	18	0	0	0	0	0	19	0	163	0	0	0	3	0	0	0	0	0	0	0	0	0	5	0	0	202	20	123	250	2793	16	26
8777-3	8777	0	6	0	1	0	0	42	795	5	23	11	5	184	3	15	5	27	0	0	0	20	0	28	327	54	0	0	80	0	14	7	32	0	0	0	0	0	0	7	16	13	197	20	111	442	2413	12	10
8779-1	8779	4	3	0	0	0	0	22	1055	3	25	8	0	282	24	8	0	15	0	0	0	0	0	16	67	92	0	0	9	0	0	0	0	5	0	0	0	0	0	2	0	8	276	11	126	672	2801	15	20
8779-2	8779	4	12	5	0	0	0	16	1237	0	16	2	0	147	12	0	5	34	0	5	0	0	0	34	24	72	0	0	18	0	0	0	0	0	0	0	0	0	0	0	0	9	184	3	69	441	2235	17	14
8779-3	8779	0	4	0	0	0	0	14	299	6	14	15	0	459	44	0	0	0	4	0	0	0	4	19	147	37	0	0	38	0	0	0	0	0	0	0	0	0	0	6	0	10	445	25	124	671	3714	24	24
8784-1	8784	2	5	0	0	0	0	24	704	4	22	11	0	233	10	5	0	36	0	0	0	0	0	15	76	69	0	0	15	0	0	0	0	6	0	0	0	0	0	0	6	4	134	14	100	393	1854	9	23
8784-2	8784	8	17	0	5	0	0	20	1084	0	21	11	2	184	15	7	0	42	0	0	0	0	0	22	38	90	0	0	19	0	0	0	0	0	0	0	0	0	0	2	4	4	193	13	67	364	2237	15	12
8784-3	8784	62	73	0	0	5	0	43	941	35	30	13	0	71	9	138	34	551	0	36	0	0	0	259	874	0	0	16	90	6	10	0	0	6	8	19	0	114	0	207	64	6	111	5	93	227	1586	19	11
8785-1	8785	0	5	0	0	0	0	12	419	3	16	28	6	444	24	3	0	11	0	0	0	0	0	16	220	15	0	0	36	0	0	0	0	7	0	0	0	0	0	0	3	11	299	21	206	755	3209	24	47
8785-2	8785	9	16	6	0	0	0	29	1048	0	23	15	1	228	17	12	0	40	0	0	0	0	0	35	17	78	0	0	29	0	0	0	0	0	0	0	0	0	0	0	0	5	122	5	77	424	2570	12	16
8785-3	8785	0	0	0	0	0	0	26	598	0	13	14	0	312	17	11	0	14	0	0	19	0	0	22	669	52	0	0	66	0	0	0	0	0	0	0	0	0	0	0	14	14	196	8	105	545	2759	29	19
8786-1	8786	9	8	0	0	0	0	9	1351	0	14	6	2	280	9	7	0	21	0	0	0	0	0	22	7	105	0	0	9	0	0	0	0	0	0	0	0	0	0	0	0	2	197	7	111	412	2230	21	15
8786-2	8786	9	13	0	0	0	2	22	1038	0	11	12	2	211	25	6	0	18	0	0	0	0	0	24	11	83	0	0	14	0	0	0	0	0	0	0	0	0	0	0	7	0	236	0	101	359	2387	13	19
8786-3	8786	0	0	0	0	0	0	11	461	0	12	0	7	430	68	6	0	15	0	0	0	0	0	14	16	32	0	0	8	0	0	0	0	0	0	0	0	0	0	0	5	0	283	5	110	592	3366	14	32
8787-1	8787	6	0	0	0	0	0	0	673	0	24	9	7	309	11	3	0	15	5	0	0	10	0	14	239	27	0	0	35	5	0	0	0	0	0	0	0	0	0	0	0	16	509	14	217	741	3270	16	46
8787-2	8787	7	14	12	0	0	2	22	777	0	27	2	3	139	0	8	0	42	0	0	0	0	0	24	77	55	0	0	36	0	0	0	0	7	0	0	4	0	0	0	0	3	230	9	69	445	1948	18	22
8787-3	8787	0	0	0	0	0	0	29	370	9	25	16	14	456	36	7	0	13	0	0	21	0	0	30	327	14	0	0	77	0	0	0	0	0	0	0	0	0	0	0	0	3	463	9	203	751	3692	20	32
8788-1	8788	0	1	0	0	0	0	0	393	4	16	5	8	439	28	0	0	10	0	0	0	0	0	22	0	17	0	0	12	0	10	0	3	0	0	0	0	0	0	4	0	8	429	19	134	738	3382	31	47
8788-2	8788	6	12	0	0	0	0	12	1475	0	25	16	1	269	21	1	0	15	0	0	0	0	0	32	14	58	0	0	11	0	0	0	0	0	0	0	0	0	0	0	0	6	172	7	81	490	2719	19	22
8788-3	8788	6	15	0	0	0	0	13	965	0	14	11	0	154	32	0	0	42	0	0	0	0	0	2	3	116	0	0	11	0	0	0	0	0	0	0	0	0	0	8	0	5	129	3	79	354	1793	5	31
8789-1	8789	7	12	0	0	0	0	41	1050	7	25	16	0	290	35	8	0	39	0	0	0	0	0	11	56	91	0	0	19	0	0	0	0	9	0	0	0	0	0	0	4	9	309	12	108	470	2522	16	33
8789-2	8789	7	1	0	0	0	0	22	882	0	23	6	0	243	11	10	4	39	0	0	0	0	0	8	28	132	0	0	22	0	0	0	0	0	0	0	0	0	0	5	6	5	261	11	85	415	2004	17	21
8789-3	8789	0	9	0	0	0	0	12	903	0	10	0	0	174	0	8	0	30	0	0	0	0	0	30	0	69	0	0	0	0	0	0	0	0	0	0	0	0	0	10	4	0	133	3	60	214	1864	15	0
8790-1	8790	2	5	0	0	0	0	5	2176	2	22	6	0	214	17	12	0	35	0	0	0	0	0	37	0	109	0	0	0	0	0	0	0	0	0	0	0	0	0	7	3	7	167	8	57	364	2863	26	30
8790-2	8790	8	4	0	0	0	0	0	1567	0	17	19	0	221	22	6	0	22	0	0	0	0	7	32	0	61	0	0	0	0	0	0	0	0	0	0	0	0	0	0	0	6	123	7	23	307	2364	9	24
8790-3	8790	0	1	0	0	0	0	12	638	3	24	11	0	308	16	6	7	23	0	0	0	0	0	15	0	51	0	0	8	3	0	0	0	0	0	0	0	0	0	11	5	18	186	8	208	257	4788	30	76
8794-1	8794	7	1	0	0	0	0	13	892	0	16	8	0	275	11	5	0	13	0	0	0	0	0	17	17	95	0	0	14	0	0	0	0	0	0	0	0	0	0	0	7	0	267	3	114	473	2275	11	23
8794-2	8794	5	1	0	0	0	0	26	1247	8	21	11	3	240	12	0	0	35	0	0	0	0	0	12	15	149	0	0	16	0	0	0	0	0	0	0	0	0	0	0	11	0	232	7	72	468	2416	13	28
8794-3	8794	8	19	8	0	0	0	0	1085	0	17	10	0	212	15	2	0	23	0	0	0	0	0	31	0	106	0	0	0	0	0	0	0	0	0	0	0	0	0	0	0	0	148	6	109	330	2092	10	13
8798-1	8798	8	3	0	0	0	0	15	1296	4	28	8	0	225	8	4	0	44	0	0	0	0	0	22	0	157	0	0	0	0	0	0	0	0	0	0	0	0	0	0	10	4	196	12	106	473	2455	9	23
8798-2	8798	16	7	0	0	0	0	0	1377	0	22	6	0	226	7	5	0	36	0	0	0	0	0	16	13	84	0	0	15	0	0	0	0	0	0	0	0	0	0	3	6	6	123	9	86	425	2718	10	13
8798-3	8798	0	9	0	0	0	0	18	495	15	20	15	2	165	3	10	0	28	0	0	0	19	0	15	628	48	0	3	99	0	31	9	76	8	0	0	4	0	0	0	12	10	245	18	115	403	1992	14	23
8799-1	8799	0	3	0	0	0	0	8	344	2	8	10	0	285	17	3	0	9	0	0	2	2	0	11	34	0	0	0	16	0	1	0	0	2	0	0	0	0	0	4	6	8	171	19	142	691	3367	20	25
8799-2	8799	16	12	8	0	0	0	25	1202	3	19	15	0	263	20	5	0	21	0	0	0	0	0	27	48	77	0	0	22	0	0	0	0	0	0	0	2	0	0	0	6	7	127	12	114	411	2326	13	22
8799-3	8799	0	3	0	0	0	0	27	543	10	25	24	10	507	37	0	0	18	0	0	9	0	0	32	37	34	0	0	32	6	0	0	0	0	0	0	0	0	0	0	8	21	248	15	190	1024	4533	16	48
8800-1	8800	5	0	0	0	0	0	10	1826	0	31	29	4	414	45	8	0	27	2	0	0	0	0	25	0	112	0	0	7	0	0	0	0	0	0	0	0	0	0	6	3	14	276	13	138	459	3836	29	23
8800-2	8800	0	0	0	0	0	0	0	303	7	21	15	0	426	23	7	0	14	0	0	0	0	0	12	4	0	0	0	24	0	0	0	0	0	0	0	0	0	0	4	0	3	301	1	121	358	3681	23	27
8800-3	8800	9	1	0	0	0	0	0	1358	0	9	0	0	270	27	6	0	29	0	0	0	0	0	8	0	48	0	0	12	0	0	0	0	0	0	0	0	0	0	0	0	0	203	4	68	424	3397	13	44
8801-1	8801	6	8	0	0	0	0	3	1582	0	14	4	0	141	6	2	0	25	0	0	0	0	0	18	0	62	0	0	4	0	0	0	0	0	0	0	0	0	0	0	0	5	115	0	58	344	2276	15	15
8801-2	8801	5	8	0	5	0	0	17	1044	4	16	12	11	261	17	5	0	23	4	0	0	0	0	6	6	104	0	0	14	0	0	0	0	0	0	0	0	4	0	0	3	0	189	6	113	389	1943	19	22
8801-3	8801	0	0	0	0	0	0	0	1714	0	14	4	1	236	25	6	0	9	0	0	0	0	0	6	8	48	0	0	7	0	0	0	0	0	0	0	0	0	0	0	0	0	165	9	82	350	3265	15	41
8803-1	8803	0	0	0	0	0	0	14	1144	4	17	5	4	185	4	4	0	16	0	0	0	0	0	7	0	108	0	0	0	0	0	0	0	0	0	0	0	0	0	0	0	3	132	6	36	269	1900	14	21
8803-2	8803	16	7	0	0	0	0	0	1573	0	24	8	2	177	19	7	0	32	0	0	0	0	0	23	0	68	0	0	0	2	0	0	0	0	0	0	0	0	0	12	7	0	135	0	99	521	2570	21	28
8803-3	8803	14	6	0	0	0	0	3	1694	0	34	16	0	215	15	9	0	51	0	0	0	0	0	11	0	103	0	0	0	0	0	0	0	0	0	0	0	0	0	17	0	6	187	14	87	288	3200	7	16
8804-1	8804	10	16	0	0	0	0	18	1194	3	21	3	7	234	13	10	0	44	0	0	0	0	0	31	0	113	0	0	13	0	0	0	0	0	0	0	0	0	0	0	0	3	205	9	83	248	1979	10	20
8804-2	8804	2	1	0	0	0	1	4	1445	0	31	6	6	171	19	8	0	21	0	0	0	0	0	20	19	52	0	0	7	0	0	0	0	0	0	0	0	0	0	0	7	16	177	0	60	330	2308	18	24
8804-3	8804	0	3	0	0	0	0	8	445	0	18	20	17	365	11	5	0	28	0	0	0	0	0	5	19	68	0	0	19	0	0	0	0	0	0	0	0	0	3	1	10	7	345	19	188	524	3002	23	29
8807-1	8807	0	0	0	0	0	0	13	1436	0	20	6	0	168	2	4	0	26	0	0	0	0	0	10	0	53	0	0	0	0	0	0	0	0	0	0	0	0	0	0	0	5	90	3	61	378	1943	8	18
8807-2	8807	18	3	0	0	0	1	3	1276	0	23	2	0	232	13	0	0	18	0	0	0	0	0	14	0	97	0	0	0	0	0	0	0	0	0	0	0	0	0	5	0	0	141	1	84	213	2286	14	15
8807-3	8807	0	16	0	4	0	0	17	943	5	17	7	3	215	23	11	0	30	0	0	0	0	0	6	36	91	0	0	15	0	0	0	2	0	0	0	0	0	0	0	3	0	162	11	88	222	2143	14	16
8808-1	8808	15	2	0	0	0	0	0	2229	0	19	6	3	269	11	10	0	20	0	0	0	0	0	22	0	100	0	0	4	0	0	0	0	0	0	0	0	0	0	0	7	16	101	0	100	496	3198	25	0
8808-2	8808	5	9	0	0	4	0	15	1678	0	18	14	0	208	9	10	0	41	0	0	0	7	0	17	33	50	0	0	11	0	8	0	12	0	0	0	1	0	0	7	5	6	72	5	61	375	2708	10	27
8808-3	8808	3	0	0	0	0	0	13	1490	5	16	9	8	300	31	6	0	32	0	0	0	0	0	31	0	55	0	0	0	0	0	0	0	0	0	0	0	0	0	6	9	1	125	11	72	368	3129	9	28
8812-1	8812	6	4	0	0	0	0	4	1832	0	24	7	0	182	16	9	0	32	0	0	0	0	0	35	5	55	0	0	7	0	0	0	2	0	0	0	0	0	0	7	0	5	110	7	87	420	2397	13	15
8812-2	8812	4	5	0	0	0	0	9	1638	1	15	17	0	169	22	1	0	30	1	0	0	0	0	9	0	33	0	0	0	0	0	0	0	0	0	0	0	0	0	4	0	0	116	0	68	301	2587	4	22
8812-3	8812	2	0	0	0	0	0	0	689	0	13	9	0	445	45	0	0	17	0	0	0	0	0	0	0	34	0	0	0	0	0	0	0	0	0	0	0	0	0	0	0	16	233	3	136	571	4466	27	33
8814-1	8814	0	3	0	0	0	0	7	511	6	6	15	7	364	15	1	0	9	0	0	0	0	0	8	11	19	0	0	16	0	0	0	0	0	0	0	0	0	0	3	0	8	304	17	222	560	3671	29	41
8814-2	8814	18	8	0	0	0	0	10	1468	0	23	15	0	185	16	2	2	25	0	0	0	0	0	16	0	57	0	0	7	0	0	0	0	0	0	0	0	0	0	0	0	5	183	4	78	668	2478	8	17
8814-3	8814	7	8	0	0	0	0	4	1512	0	16	17	4	215	6	1	0	20	0	0	0	0	0	17	27	71	1	0	7	0	0	0	0	0	0	0	0	0	0	7	2	4	153	5	77	305	2395	15	24
8815-1	8815	8	6	0	0	0	0	3	1469	0	40	6	2	285	25	9	0	25	0	0	0	0	5	12	0	64	0	0	18	0	0	0	0	0	0	0	0	0	0	0	9	6	144	5	93	368	2643	11	20
8815-2	8815	4	4	0	0	0	0	5	1217	0	17	16	5	193	29	3	0	22	0	0	0	0	0	15	0	49	0	0	6	0	0	0	0	0	0	0	0	0	0	12	0	0	133	1	48	183	2256	5	17
8815-3	8815	7	9	4	0	0	0	16	1278	0	30	3	0	157	3	0	0	17	0	0	0	0	0	11	0	45	0	0	0	0	0	0	0	0	0	0	0	0	0	2	0	0	88	11	49	331	1974	12	10
8819-1	8819	0	1	0	0	0	0	9	354	8	14	14	4	516	54	2	0	10	0	0	0	0	0	19	94	18	0	0	20	0	0	0	0	3	0	0	0	0	0	0	0	9	486	21	248	703	3510	25	53
8819-2	8819	4	0	0	0	0	0	2	1221	3	24	8	2	222	26	9	0	23	0	0	0	0	0	15	0	71	0	0	8	0	0	0	0	0	0	2	0	0	0	0	0	4	283	1	100	400	3070	22	36
8819-3	8819	5	6	0	0	0	0	2	1341	2	19	5	0	208	16	7	0	22	0	0	0	0	0	15	0	0	0	0	14	0	0	0	0	0	0	0	0	0	0	0	5	5	163	4	57	377	2391	5	0
8820-1	8820	4	7	0	0	0	0	10	1447	0	17	8	7	273	20	19	0	13	0	0	0	0	0	25	0	120	0	0	9	0	0	0	2	0	0	6	1	0	3	0	4	0	217	8	75	226	2319	14	3
8820-2	8820	10	4	0	0	0	0	14	1254	0	33	8	3	274	12	0	0	15	0	0	0	0	0	11	0	114	0	0	0	0	0	0	0	0	0	0	0	0	0	3	3	0	208	10	91	299	2225	24	16
8820-3	8820	0	6	0	0	0	0	8	590	6	25	23	0	634	61	13	0	17	0	0	0	3	0	14	9	39	0	0	12	0	4	0	0	0	0	0	0	0	0	5	0	3	336	25	199	474	4515	46	39
8822-1	8822	0	0	0	0	0	0	14	714	0	3	13	5	194	5	2	0	28	0	0	0	0	0	18	22	98	0	0	10	0	0	0	0	0	0	0	0	0	2	0	8	0	314	6	88	320	1719	9	28
8822-2	8822	14	23	3	3	3	0	11	865	0	25	16	0	188	8	2	0	30	0	0	0	0	0	14	9	77	0	0	8	0	8	0	0	0	0	0	0	0	0	0	0	1	176	0	90	300	2236	6	12
8822-3	8822	0	0	0	0	0	0	2	512	0	17	15	0	464	14	10	0	18	0	0	0	0	0	15	0	0	0	0	4	0	0	0	0	3	0	0	0	0	0	8	10	0	395	6	121	588	4627	32	48
8823-1	8823	7	2	0	0	0	0	11	1181	0	23	0	3	159	0	3	0	18	0	0	0	0	0	33	0	0	0	0	10	0	0	0	0	0	0	0	0	0	0	0	0	10	88	6	57	498	2354	19	20
8823-2	8823	10	9	0	0	0	0	8	1164	0	16	7	0	182	5	0	0	36	0	0	0	0	0	8	0	68	0	0	6	0	0	0	0	0	0	0	0	0	0	0	3	1	128	7	86	454	2558	9	0
8823-3	8823	0	0	0	0	0	0	5	367	0	7	0	5	423	65	2	0	12	0	0	0	0	0	12	0	0	0	0	23	0	0	0	0	0	0	0	0	0	0	4	0	13	184	19	160	324	3876	10	35
8824-1	8824	0	0	0	0	0	0	0	798	0	19	8	2	336	22	4	0	27	0	0	0	0	0	22	0	41	0	0	0	0	0	0	0	0	0	0	0	0	0	12	0	10	234	13	107	807	3847	24	33
8824-2	8824	4	1	0	0	0	5	0	1568	0	19	6	2	203	21	6	0	27	0	0	0	0	0	16	0	71	0	0	11	0	0	0	0	0	0	0	0	0	0	2	0	4	151	4	56	332	2639	17	37
8824-3	8824	8	9	0	0	0	0	4	1512	0	30	10	0	199	26	2	0	15	0	0	0	0	0	22	8	58	0	0	8	0	0	0	0	0	0	0	0	0	0	1	0	10	140	5	57	388	2741	9	10
8827-1	8827	0	10	0	0	0	0	12	587	12	20	13	5	501	36	9	4	16	0	0	0	0	0	9	41	25	0	0	14	1	0	0	0	6	0	0	0	0	0	8	5	0	390	17	189	756	3902	39	54
8827-2	8827	6	3	0	0	0	2	31	1154	7	19	7	1	201	32	6	0	22	0	0	0	0	0	24	15	142	0	0	20	0	0	0	3	0	0	0	0	0	0	4	0	0	213	11	130	374	2148	12	39
8827-3	8827	0	3	0	0	0	0	0	308	6	18	8	9	445	25	11	0	18	4	0	0	0	0	9	59	0	0	0	41	0	0	0	0	4	0	0	0	0	0	7	2	8	371	16	149	592	3357	28	35
8828-1	8828	7	12	0	0	0	0	0	1904	0	14	14	5	215	16	6	0	15	0	0	0	0	0	23	0	75	0	0	0	0	0	0	0	0	0	0	0	0	0	0	0	7	210	3	64	391	2520	11	14
8828-2	8828	15	17	0	5	0	0	15	865	0	19	7	8	184	6	4	0	37	0	0	0	0	0	22	7	133	0	0	14	0	0	0	0	0	0	0	0	0	0	0	4	3	248	0	61	333	1986	16	11
8828-3	8828	5	2	0	0	0	0	12	1316	0	12	11	2	232	12	2	0	12	0	0	0	0	0	11	0	71	0	0	6	0	0	0	0	0	0	0	1	0	0	0	0	2	190	8	73	291	2445	14	18
8829-1	8829	3	0	0	0	0	0	4	1167	3	17	11	0	164	7	0	0	15	0	0	0	0	0	28	0	73	0	0	9	0	0	0	0	0	0	0	0	0	0	0	0	0	126	0	72	408	2257	0	15
8829-2	8829	10	7	0	0	3	0	0	1434	5	14	17	0	151	21	0	0	24	0	0	0	0	0	6	0	128	0	0	0	0	0	0	0	0	0	0	0	0	0	0	0	0	134	1	60	245	2582	6	15
8829-3	8829	13	8	9	0	0	0	13	981	4	15	14	5	205	29	6	0	22	0	0	0	0	0	19	6	72	0	0	12	0	3	0	0	0	0	0	0	0	0	4	5	0	189	7	76	292	2073	17	29
8835-1	8835	9	7	0	0	0	0	15	1285	8	28	6	0	173	7	4	0	19	0	0	0	0	0	17	0	74	0	0	7	0	0	0	0	4	0	0	0	0	0	0	0	1	179	0	92	374	2603	13	25
8835-2	8835	9	17	0	0	1	0	13	1240	2	31	0	0	110	0	0	0	24	0	0	0	0	0	17	0	92	0	0	0	0	0	0	0	0	0	0	0	0	0	4	0	0	121	4	75	373	2422	7	13
8835-3	8835	10	7	0	0	0	0	26	1343	3	18	13	0	238	7	9	0	38	0	0	0	0	0	16	61	34	0	0	12	0	0	0	0	0	0	0	0	0	0	0	6	1	190	16	78	588	2572	18	29
8837-1	8837	11	3	0	0	0	0	12	1252	5	28	11	6	233	12	0	0	18	0	0	0	0	0	28	24	97	0	0	15	0	0	0	0	4	0	0	0	0	0	0	2	5	189	10	126	452	2368	14	22
8837-2	8837	6	2	0	0	0	0	11	1426	0	20	4	0	176	6	2	0	34	0	0	0	0	0	10	12	65	0	0	4	0	0	0	0	0	0	0	0	0	0	4	2	4	126	5	81	413	2214	11	30
8837-3	8837	0	5	0	0	0	0	17	677	6	19	9	9	524	45	6	4	18	0	0	2	0	2	10	13	16	0	0	5	0	0	0	0	0	0	0	0	0	0	5	0	5	271	24	235	888	4018	44	36
8838-1	8838	6	0	0	0	3	0	2	896	0	30	9	9	501	15	10	0	15	0	0	0	0	0	20	8	44	0	0	19	0	0	0	0	0	0	0	0	0	0	18	3	5	263	13	193	548	3958	26	58
8838-2	8838	17	10	0	0	0	0	4	1629	0	25	12	0	232	13	0	3	43	0	0	0	0	7	29	7	55	0	0	9	0	0	0	0	0	0	0	0	0	0	7	5	0	132	3	57	324	2344	15	21
8838-3	8838	0	0	0	0	0	0	0	877	0	20	19	4	356	31	6	0	16	0	0	0	0	0	15	14	28	0	0	7	0	0	0	0	0	0	0	0	0	0	9	0	0	185	12	93	322	3582	16	41
8839-1	8839	9	2	0	0	0	0	10	1221	11	31	16	0	166	16	0	0	25	0	0	0	0	0	10	15	118	0	0	0	5	0	0	0	0	0	0	0	0	0	4	2	0	82	16	83	488	2240	6	17
8839-2	8839	16	13	0	0	0	0	13	1094	4	9	8	2	161	10	4	0	31	0	0	0	0	0	3	0	72	0	0	23	0	0	0	0	0	0	0	0	0	0	0	0	0	69	6	19	452	2205	5	13
8839-3	8839	12	11	0	0	2	0	11	1236	0	20	8	0	258	11	4	5	30	0	0	0	0	0	26	0	117	0	0	23	0	0	0	0	0	0	0	0	0	0	0	2	0	118	4	71	511	2473	10	12
8840-1	8840	0	0	0	0	0	0	22	948	4	24	6	2	397	18	0	5	22	0	0	0	0	0	10	64	56	0	0	25	0	0	0	0	4	0	0	0	3	0	0	0	6	330	12	173	718	2800	16	32
8840-2	8840	0	5	0	0	0	0	11	1206	11	19	15	0	220	15	10	0	16	0	0	0	0	0	6	0	51	0	0	11	0	0	0	0	0	0	12	0	0	0	4	0	7	162	5	96	479	2838	11	27
8840-3	8840	5	3	0	0	0	0	12	1053	0	31	13	0	136	15	0	0	35	0	0	0	0	0	10	0	137	0	0	0	4	0	0	0	0	0	0	0	0	0	0	0	0	164	1	68	307	2080	10	20
8841-1	8841	3	4	0	0	0	0	3	1547	0	34	7	0	225	20	0	0	30	0	0	0	0	0	11	0	60	0	0	9	0	0	0	0	0	0	0	0	0	0	0	0	13	188	13	102	476	2813	12	22
8841-2	8841	11	5	0	0	0	0	5	1145	2	13	8	0	154	15	1	0	11	0	0	0	0	0	5	0	40	0	0	0	0	0	0	0	0	0	0	0	0	0	0	0	0	122	9	44	187	2039	12	24
8841-3	8841	0	5	0	0	0	0	3	570	0	22	8	0	436	26	6	0	21	0	0	0	0	0	9	17	44	0	0	12	6	0	0	0	0	0	0	0	0	0	8	0	0	232	23	164	485	3307	37	31
8844-1	8844	2	2	0	0	0	0	28	798	9	34	9	4	36	0	26	0	84	0	0	0	5	0	21	96	81	0	3	72	0	9	0	62	0	0	7	5	0	0	0	0	3	102	17	61	167	1071	8	11
8844-2	8844	0	2	0	0	0	3	12	344	6	20	10	12	360	22	7	0	22	3	0	0	5	0	20	84	32	0	0	46	0	0	0	0	0	0	0	0	0	0	0	4	12	502	11	159	707	3226	40	58
8844-3	8844	0	3	0	0	0	0	5	495	1	22	10	0	336	32	3	0	13	0	0	0	0	0	8	16	8	0	0	13	0	0	0	0	0	0	0	0	0	0	0	2	0	264	8	120	604	3340	18	17
8846-1	8846	3	7	0	0	0	0	23	678	2	15	4	0	198	0	0	0	40	0	0	0	0	0	17	175	48	0	0	39	0	0	0	0	0	0	0	0	0	0	0	7	2	183	0	75	375	1979	0	20
8846-2	8846	10	22	0	0	0	0	33	388	5	4	9	0	374	47	4	3	34	0	0	0	0	0	24	258	83	0	0	21	0	0	0	0	0	0	0	0	0	0	1	6	6	396	15	105	654	3242	8	15
8846-3	8846	16	10	0	0	0	0	35	842	0	13	8	5	149	13	0	6	44	0	0	0	0	0	23	144	58	0	0	51	0	0	0	0	0	1	0	0	0	0	2	0	61	175	4	83	405	2273	16	13
8847-1	8847	14	0	0	0	0	0	0	1724	0	17	6	4	176	5	3	0	35	0	0	0	0	0	35	0	53	0	0	9	0	0	0	0	0	0	0	0	0	0	0	4	4	181	0	72	402	2699	13	30
8847-2	8847	12	8	3	0	0	0	16	714	4	18	4	6	230	16	7	0	45	0	0	0	0	0	23	7	152	0	0	27	0	0	0	0	0	0	0	0	0	1	0	0	5	181	8	91	344	2221	5	19
8847-3	8847	0	0	0	1	0	0	12	324	13	20	13	3	496	21	0	0	16	0	0	0	0	0	19	29	32	0	0	73	0	0	0	0	0	0	0	0	0	0	4	0	3	369	20	191	660	3764	39	40
8848-1	8848	11	0	0	0	0	0	15	1147	0	7	4	3	212	26	1	0	15	0	0	0	0	0	13	17	78	0	0	0	0	0	0	0	0	0	0	0	0	0	0	0	3	153	6	67	326	2133	12	9
8848-2	8848	0	2	0	0	0	0	9	729	0	12	7	6	407	22	9	6	20	0	0	0	0	0	12	0	32	0	0	23	0	0	0	0	0	0	0	0	0	0	0	3	8	350	23	152	892	4349	25	43
8848-3	8848	0	0	0	0	0	0	0	884	5	7	8	5	353	25	14	0	8	0	0	0	0	0	9	0	22	0	0	0	0	0	0	0	0	0	0	0	0	0	6	3	14	260	7	184	526	4041	40	45
8850-1	8850	5	10	0	0	0	0	16	836	8	18	16	0	150	18	6	0	15	0	0	0	0	0	21	43	85	0	0	25	0	0	0	0	10	0	0	0	0	2	0	0	0	190	3	87	385	1819	19	17
8850-2	8850	7	4	0	0	0	0	6	1497	0	18	8	0	229	21	0	6	34	0	0	0	4	0	28	0	94	0	0	16	0	0	0	0	0	0	0	0	0	0	12	0	0	153	11	101	350	2653	11	21
8850-3	8850	7	4	0	0	0	0	8	1150	3	22	12	2	251	16	3	0	22	0	0	0	0	0	27	0	96	0	0	8	0	0	0	0	0	0	0	0	0	0	4	0	9	129	3	64	382	2678	10	19
8851-1	8851	2	5	0	0	0	0	11	778	0	22	4	0	229	13	0	0	20	0	0	0	0	0	22	79	60	0	0	33	0	8	0	0	3	0	0	0	0	0	0	0	10	144	17	111	427	2365	9	19
8851-2	8851	6	11	0	3	0	4	17	1013	0	17	5	0	204	10	0	0	27	0	0	0	0	0	41	0	85	0	0	6	0	0	0	0	0	0	0	0	0	0	0	0	3	133	6	80	462	2343	7	22
8851-3	8851	11	13	0	0	0	0	20	1074	0	16	7	7	237	22	0	0	34	0	0	1	0	0	6	10	99	0	0	16	0	0	0	0	0	0	0	0	0	0	0	5	4	187	6	111	455	2535	7	15
8853-1	8853	10	1	0	0	0	0	18	1058	0	27	8	0	230	38	1	0	28	0	0	0	0	0	18	21	108	0	0	28	0	0	0	0	14	0	0	0	0	0	3	0	11	106	4	111	515	2383	19	14
8853-2	8853	9	7	5	0	0	0	17	873	0	18	9	7	138	10	4	0	26	0	0	0	0	0	38	0	42	0	0	5	0	0	0	0	0	0	0	0	0	1	0	5	9	58	4	73	276	1880	12	18
8853-3	8853	8	6	0	0	3	0	12	1090	0	13	5	0	171	16	4	0	43	0	0	0	0	0	9	0	37	0	0	11	0	0	0	0	0	0	0	0	0	0	0	3	3	72	7	74	447	2212	13	17
8854-1	8854	9	0	0	0	0	0	6	1549	5	18	15	0	207	5	3	0	30	0	0	0	0	0	13	5	41	0	0	7	0	0	0	0	0	0	0	0	0	0	7	0	10	113	5	77	392	2084	18	0
8854-2	8854	0	1	0	0	0	0	10	1499	4	10	9	0	250	26	7	0	16	0	0	0	0	0	24	0	56	0	0	13	0	0	0	0	0	0	0	0	0	0	10	0	4	161	6	99	423	3046	21	9
8854-3	8854	0	0	0	0	0	0	9	1553	0	23	4	5	224	0	0	0	19	0	0	0	0	0	4	0	82	0	0	0	2	0	0	0	0	0	0	0	0	0	5	0	0	155	4	62	375	2560	12	28
8855-1	8855	16	7	0	0	0	2	0	1734	0	14	14	3	218	13	7	0	28	0	0	0	0	0	19	0	73	0	0	19	0	0	0	0	3	0	0	0	0	0	0	3	10	131	16	94	490	2739	18	24
8855-2	8855	10	13	0	0	0	1	4	1401	9	14	4	0	142	12	3	0	21	0	0	0	0	0	17	0	29	0	0	14	0	0	0	0	0	0	0	0	0	0	11	5	4	123	3	71	323	2491	16	10
8855-3	8855	0	0	0	0	0	0	0	879	8	24	10	0	273	27	0	0	28	0	0	0	0	0	29	0	92	0	0	20	0	7	0	0	0	0	0	0	0	0	6	11	16	187	28	133	411	4679	27	37
8856-1	8856	9	10	0	10	0	0	31	934	3	12	10	6	240	22	9	0	32	0	0	0	0	0	20	38	122	0	0	26	0	0	0	6	5	0	0	0	2	0	2	3	6	93	7	102	386	2076	7	0
8856-2	8856	11	6	0	0	0	0	14	1303	0	12	10	6	188	21	4	0	39	0	0	0	0	0	20	0	59	0	0	8	0	0	0	0	0	0	0	0	0	0	7	0	0	60	4	62	357	2675	8	6
8856-3	8856	7	7	0	14	0	0	36	779	4	29	16	8	89	4	14	0	53	0	0	0	16	1	12	338	54	0	0	106	0	20	0	99	0	0	0	0	0	0	4	0	0	191	13	99	329	1436	0	0
8857-1	8857	7	6	0	0	0	0	12	1176	0	18	6	0	100	6	3	0	22	0	0	0	0	0	27	0	0	0	0	0	0	0	0	0	9	0	0	0	0	0	3	0	0	129	6	78	437	1742	18	22
8857-2	8857	0	0	0	0	0	0	4	884	5	19	15	6	341	21	14	0	30	0	0	0	0	0	12	27	40	0	0	15	0	4	0	0	0	0	0	0	0	0	7	3	5	310	18	189	605	3310	17	42
8857-3	8857	8	12	0	0	0	0	13	1101	3	19	8	4	198	7	3	0	19	0	0	0	0	0	15	5	79	0	0	13	0	0	0	0	0	0	0	0	0	0	0	0	0	163	4	85	383	2240	6	28
8858-1	8858	4	10	0	0	0	0	15	1099	3	18	21	0	233	5	12	0	22	0	0	0	0	0	13	15	84	0	0	14	0	0	0	0	0	0	0	5	0	0	0	0	1	223	8	98	425	2082	14	3
8858-2	8858	5	11	0	0	0	0	23	931	0	22	9	5	238	19	10	0	32	0	0	0	0	0	37	25	106	0	0	20	0	0	0	0	1	0	0	0	0	0	0	0	0	200	14	92	377	2056	15	31
8858-3	8858	2	7	0	0	0	0	9	372	10	7	14	7	402	38	3	2	18	0	0	0	0	0	7	53	8	0	0	25	0	0	0	0	0	0	0	0	0	0	2	0	0	284	8	222	573	3108	20	34
8859-1	8859	15	15	0	0	1	0	4	1788	0	12	9	0	157	13	2	0	30	0	0	0	0	0	12	6	54	0	0	4	0	0	0	0	0	0	0	0	0	0	5	1	0	142	3	73	472	2507	18	25
8859-2	8859	6	0	0	0	0	0	5	1404	3	19	17	0	158	14	0	0	35	0	0	0	0	0	18	0	93	0	0	4	0	0	0	0	0	0	0	0	0	0	4	6	7	117	8	96	267	2616	6	31
8859-3	8859	0	0	0	0	0	0	2	539	0	13	8	0	316	20	1	0	21	0	0	0	0	0	0	19	0	0	0	11	0	0	0	0	0	0	0	0	0	0	0	0	5	220	3	105	698	3917	29	52
8861-1	8861	15	12	0	0	1	0	4	1597	0	17	19	3	294	10	6	0	28	0	0	0	0	0	25	4	78	0	0	17	0	0	0	0	4	0	0	0	0	0	0	0	6	197	7	102	374	2606	7	27
8861-2	8861	12	5	0	0	3	0	6	1352	0	24	8	4	222	14	6	0	25	0	0	0	2	0	15	0	81	0	0	7	0	0	0	0	0	0	0	0	0	0	0	6	0	150	7	48	307	2519	12	23
8861-3	8861	5	0	0	0	0	1	32	828	0	3	9	2	191	14	7	0	16	0	0	0	0	0	14	0	51	0	0	8	0	0	0	0	0	0	0	0	0	0	0	7	0	205	13	70	265	1866	6	27
8862-1	8862	0	2	0	0	0	0	0	1171	5	17	10	2	357	24	2	6	12	0	0	0	0	0	21	0	58	0	0	13	0	0	0	0	0	0	0	0	0	0	4	7	16	251	21	184	660	3456	25	38
8862-2	8862	6	6	5	0	0	0	5	1028	0	17	7	0	96	0	7	0	22	0	0	0	0	0	9	0	95	0	0	11	0	0	0	0	0	0	0	0	0	0	0	0	3	95	3	48	348	1779	2	15
8862-3	8862	3	6	0	0	0	0	4	579	4	8	18	3	392	44	5	0	19	0	0	0	0	0	15	5	32	0	0	19	0	0	0	0	0	0	0	0	0	0	4	5	9	236	9	124	464	3670	19	40
8864-1	8864	5	9	0	0	0	0	6	1947	0	17	0	0	235	12	3	0	14	0	0	0	0	0	23	6	109	0	0	7	0	0	0	0	0	0	0	0	0	0	3	2	0	193	8	68	503	2826	16	26
8864-2	8864	0	5	0	0	0	0	16	910	0	16	6	0	151	7	0	0	13	0	0	0	0	0	11	0	117	0	0	6	0	0	0	0	0	0	0	0	0	0	0	0	0	161	9	96	290	1981	12	23
8864-3	8864	12	11	0	0	0	0	17	955	0	16	8	3	207	5	0	0	26	0	0	0	0	0	27	19	98	3	0	16	0	0	0	0	0	0	0	0	0	0	0	0	0	138	6	76	315	2119	0	29
8865-1	8865	0	0	0	0	0	0	9	1429	0	25	12	0	168	7	1	0	15	0	0	0	0	0	9	0	62	0	0	0	0	0	0	0	0	0	0	0	0	0	0	0	15	129	11	83	491	2336	7	10
8865-2	8865	7	2	0	0	3	0	18	1225	0	22	7	0	187	20	3	0	19	0	0	0	0	0	12	0	71	0	0	12	0	0	0	0	0	0	0	0	0	0	0	0	5	150	5	60	359	2087	5	15
8865-3	8865	0	0	0	0	0	0	4	554	1	21	5	0	289	62	3	0	7	0	0	0	0	0	0	21	25	0	0	16	0	3	0	0	0	0	0	0	0	0	3	0	10	172	10	107	671	3412	21	36
8868-1	8868	3	4	0	0	2	0	0	1671	0	31	16	2	173	13	12	0	34	0	0	0	0	0	24	0	49	0	0	14	0	0	0	0	0	0	0	0	0	0	3	4	6	200	1	52	410	2339	10	20
8868-2	8868	13	4	0	0	4	0	0	1621	0	22	15	0	178	14	6	0	26	0	0	0	0	0	17	0	44	0	0	11	0	0	0	0	0	0	0	0	0	0	8	0	9	119	5	67	271	2278	7	17
8868-3	8868	14	5	0	0	0	0	1	1808	0	25	12	0	233	13	7	5	31	0	0	0	0	5	5	7	67	0	0	6	0	0	0	0	0	0	0	0	0	0	0	0	0	132	2	67	323	2659	10	22
8869-1	8869	14	0	0	0	0	0	0	1945	6	18	11	0	230	17	5	0	23	0	0	0	0	0	13	10	103	0	0	3	0	0	0	0	0	0	0	0	0	0	4	0	8	159	7	64	418	2641	18	22
8869-2	8869	0	4	0	0	0	0	14	518	3	15	5	0	368	36	6	0	27	0	0	0	0	0	11	11	51	0	0	5	0	0	0	0	0	0	0	0	0	0	6	7	27	241	18	181	509	3834	28	47
8869-3	8869	18	9	0	0	0	0	7	1625	0	14	0	0	234	19	0	0	15	0	0	0	0	0	16	0	71	0	0	8	0	0	0	0	0	0	0	0	0	0	0	0	8	157	3	98	387	2727	4	18
8871-1	8871	10	7	0	0	2	0	1	2001	0	25	3	2	152	13	2	0	25	0	0	0	0	0	9	0	62	0	0	2	3	0	0	0	0	0	0	0	0	0	0	0	0	197	9	41	431	2954	13	17
8871-2	8871	7	9	0	0	0	0	10	906	9	12	4	8	213	12	9	0	18	0	0	0	0	0	11	6	124	0	0	4	0	0	0	0	0	0	0	0	0	0	6	4	0	142	6	80	242	2155	16	22
8871-3	8871	6	0	0	0	0	0	0	1617	0	23	11	0	209	4	0	0	34	0	0	0	0	0	3	0	87	0	0	0	0	0	0	6	0	0	0	0	0	0	0	0	0	117	0	61	335	2505	20	13
8872-1	8872	1	2	0	0	0	3	0	608	3	25	19	10	523	40	11	0	18	0	0	0	0	0	4	41	41	0	0	19	0	0	0	0	0	0	0	0	0	0	0	11	11	380	12	235	629	3780	18	39
8872-2	8872	4	10	0	0	0	0	28	1136	4	5	15	0	247	10	4	0	45	0	0	0	0	0	25	16	141	0	0	20	0	0	0	0	0	0	0	0	0	0	0	0	0	162	8	113	351	2410	15	22
8872-3	8872	0	0	0	0	0	0	4	797	4	15	8	11	451	42	5	0	21	0	0	0	0	0	31	0	26	2	0	0	0	0	0	0	0	0	1	0	0	0	10	0	12	254	13	135	440	4520	24	46
8874-1	8874	0	5	0	0	0	0	5	748	0	22	24	0	451	36	4	0	20	0	0	0	0	0	15	0	28	0	0	3	5	0	0	0	0	0	0	0	0	0	3	0	11	212	6	96	496	3773	27	49
8874-2	8874	4	10	0	0	2	1	9	1760	0	31	24	5	215	8	4	0	24	0	0	0	0	0	22	23	70	0	0	18	0	10	0	0	2	0	0	0	0	0	0	0	0	152	9	78	389	2815	15	0
8874-3	8874	0	0	0	0	0	0	0	1058	4	13	12	5	354	51	7	2	6	0	0	0	0	0	9	10	0	0	0	5	0	0	0	6	0	0	0	0	0	0	5	0	27	209	9	79	659	4295	38	23
8875-1	8875	7	8	0	0	0	0	17	1686	0	25	5	0	258	12	5	0	35	0	0	0	0	0	23	0	76	0	0	10	0	0	0	0	0	0	0	0	0	0	3	3	7	112	9	123	591	2759	9	15
8875-2	8875	6	2	0	0	0	0	5	1092	0	34	3	1	221	10	0	0	19	0	0	0	0	0	18	0	46	0	0	8	3	0	0	0	0	0	0	0	0	0	5	2	0	124	10	100	450	2488	8	26
8875-3	8875	0	0	0	0	0	0	3	410	0	13	25	0	427	37	6	0	11	0	0	0	0	0	4	0	26	0	0	6	0	0	0	0	0	0	0	0	0	0	6	0	7	176	15	129	650	3585	19	0
8876-1	8876	0	0	0	0	0	2	0	1284	0	26	13	0	406	42	0	0	36	0	0	0	0	0	16	0	94	4	0	8	1	0	0	0	0	0	0	0	0	0	6	0	18	280	13	169	557	4665	28	45
8876-2	8876	10	9	4	0	0	2	17	1649	4	19	14	0	207	23	2	0	27	0	0	0	0	0	21	0	39	0	0	6	0	0	0	0	0	0	0	0	0	0	5	5	8	148	2	68	375	2651	18	21
8876-3	8876	0	2	0	0	0	0	2	522	0	28	9	0	368	48	0	0	19	0	0	0	0	0	0	11	0	0	0	15	0	0	0	0	0	0	0	0	0	0	7	0	12	232	18	85	608	3666	13	41
8877-1	8877	12	0	0	0	0	0	17	1332	0	18	7	0	217	12	5	0	21	0	0	0	0	0	28	17	63	0	0	4	0	0	0	0	0	0	0	0	0	0	0	0	6	194	6	92	540	2763	14	21
8877-2	8877	0	0	0	0	0	0	4	256	15	17	14	9	422	41	0	6	12	0	0	0	0	0	12	103	32	0	0	36	0	10	0	0	0	0	0	0	0	0	8	4	14	233	7	137	776	3348	29	27
8877-3	8877	4	9	0	8	0	0	23	930	0	13	3	6	238	25	0	0	20	4	0	0	0	0	20	50	71	0	0	27	0	0	0	0	0	0	0	0	0	0	8	0	0	187	1	75	416	2176	9	21
8878-1	8878	0	3	0	0	0	0	13	498	0	13	0	0	526	24	2	0	20	0	0	0	2	0	14	17	14	0	0	12	0	0	0	0	0	0	0	0	0	0	7	4	23	357	18	260	741	4046	35	49
8878-2	8878	23	15	0	0	0	0	10	1287	0	19	11	0	206	16	10	0	18	0	0	0	0	0	13	11	104	0	0	0	0	0	0	0	0	0	0	0	4	0	1	0	8	185	6	66	281	2119	10	23
8878-3	8878	0	0	0	0	0	0	9	786	0	21	16	18	490	36	0	0	2	0	0	0	0	0	11	11	40	0	0	4	1	0	0	0	0	0	0	0	0	0	6	0	11	289	14	200	473	4502	33	25
8879-1	8879	15	3	0	0	0	2	0	1707	2	8	5	2	213	21	0	0	25	0	0	0	0	0	7	0	79	0	0	0	0	0	0	0	0	0	0	0	0	0	0	0	0	128	0	74	419	2638	5	7
8879-2	8879	7	7	0	0	0	0	7	1481	0	24	8	4	239	23	5	0	35	0	0	0	0	0	19	8	50	1	0	14	0	0	0	0	0	0	0	0	0	0	0	0	7	172	6	66	377	2864	14	29
8879-3	8879	0	0	0	0	0	0	0	843	2	31	7	5	335	27	4	0	17	0	0	0	2	4	17	4	16	0	0	7	0	0	0	0	0	0	0	0	0	0	10	0	12	207	6	120	329	3602	29	35
8880-1	8880	0	0	0	0	0	0	10	702	3	16	6	1	319	33	7	0	18	0	0	0	0	0	12	0	49	0	0	2	0	0	0	0	4	0	0	0	0	1	2	10	0	183	20	144	313	3596	17	25
8880-2	8880	3	5	0	0	0	0	3	1727	0	26	12	0	241	9	7	7	26	0	0	0	0	0	26	0	97	0	0	7	0	0	0	0	0	0	0	0	0	0	7	0	4	136	8	57	580	2781	13	21
8880-3	8880	0	0	0	0	0	0	9	580	5	13	11	9	368	25	11	0	14	1	0	0	0	0	14	7	49	0	0	3	0	9	0	1	0	0	0	0	0	0	8	7	0	213	12	134	413	3972	31	41
8881-1	8881	6	0	0	0	1	0	18	1285	2	10	7	0	232	28	3	0	28	0	0	0	0	0	5	14	81	0	0	16	0	6	0	0	0	0	0	0	0	0	0	0	10	115	13	86	395	2836	6	19
8881-2	8881	4	0	0	0	0	0	0	1106	0	35	8	0	241	21	0	0	14	0	0	0	0	0	17	8	42	0	0	4	0	0	0	0	0	0	0	0	0	0	0	0	4	132	5	68	476	3133	24	15
8881-3	8881	5	14	0	0	0	0	5	1269	0	6	15	3	202	12	5	0	22	0	0	0	0	0	14	5	34	0	0	14	4	0	0	0	0	0	0	0	0	0	0	0	0	114	6	47	382	2300	11	23
8882-1	8882	7	6	0	0	0	0	5	1870	0	9	7	2	224	15	6	0	15	0	0	0	0	0	17	0	68	0	0	0	0	0	0	0	0	0	0	0	0	0	0	2	0	180	5	70	509	2624	11	19
8882-2	8882	19	18	0	10	0	0	47	835	10	30	16	0	89	0	9	0	104	0	0	0	0	0	37	167	77	0	0	44	0	6	0	29	3	0	0	0	0	0	0	11	0	132	11	56	254	1352	6	9
8882-3	8882	0	0	0	0	0	0	0	718	5	12	11	6	320	26	5	0	0	0	0	0	0	0	13	0	18	0	0	12	5	0	0	0	0	0	0	0	0	0	6	0	0	213	13	117	504	3719	25	38
8883-1	8883	21	12	0	0	0	0	10	2277	0	28	6	0	251	12	0	0	39	0	0	0	0	0	17	0	83	0	0	8	0	0	0	0	0	0	0	0	0	0	3	8	10	158	0	112	529	3140	15	24
8883-2	8883	0	6	0	0	0	0	1	637	0	29	13	0	277	21	5	0	11	0	0	0	0	0	22	0	20	0	0	7	0	0	0	0	4	0	0	0	0	0	6	11	7	163	10	77	620	3977	30	42
8883-3	8883	6	8	0	0	0	0	5	1364	0	20	12	0	186	12	5	0	35	0	0	0	0	0	31	7	58	0	0	0	0	0	0	0	0	0	0	0	0	0	0	0	0	122	0	98	322	2784	17	17
8884-1	8884	0	1	0	0	0	0	11	432	5	25	9	11	329	12	2	0	25	0	0	8	0	0	7	166	32	0	0	16	0	1	0	0	13	0	0	0	0	0	2	0	13	239	13	176	643	2856	26	41
8884-2	8884	15	15	0	2	2	0	19	726	0	15	16	5	179	13	1	0	48	0	0	0	2	0	22	91	88	0	0	40	3	0	0	0	0	0	0	0	0	0	5	7	6	96	5	89	425	2058	10	15
8884-3	8884	0	23	0	0	0	0	27	780	0	7	14	7	175	23	4	0	49	0	0	0	0	0	19	118	124	0	0	43	0	0	0	0	0	0	0	0	0	0	0	0	0	145	6	81	362	1714	9	10
8885-1	8885	7	1	0	0	0	0	0	1796	5	19	6	1	278	14	9	0	29	0	0	0	0	0	21	18	81	0	0	9	0	0	0	0	0	0	0	0	0	0	0	0	0	164	7	118	542	2525	14	15
8885-2	8885	0	0	0	0	0	0	0	930	0	21	9	0	318	23	2	0	24	0	0	0	2	0	38	8	33	0	0	17	0	0	0	6	0	0	0	0	0	0	5	7	11	226	21	121	697	3479	19	49
8885-3	8885	3	11	0	0	0	0	0	1296	2	16	13	0	196	12	0	0	25	0	0	0	0	0	25	12	65	0	0	4	0	0	0	0	0	0	0	0	0	0	8	0	14	140	5	79	338	2583	17	33
8886-1	8886	6	6	0	0	0	0	13	1076	0	14	12	0	132	19	3	0	15	0	0	0	0	0	20	0	80	0	0	8	0	0	0	0	2	0	0	0	0	0	0	0	11	116	7	67	463	2227	9	25
8886-2	8886	6	13	0	0	0	0	12	965	0	24	12	0	215	16	5	8	20	0	0	0	0	0	38	0	64	0	0	16	0	0	0	0	0	0	0	0	1	0	0	2	0	114	20	87	797	2422	15	23
8886-3	8886	7	3	0	0	0	2	13	1012	0	7	7	0	207	18	10	0	20	0	0	0	0	0	20	0	91	0	0	0	0	0	0	0	0	0	0	0	0	0	0	0	4	108	0	79	438	2394	11	28
8887-1	8887	0	5	0	0	0	0	0	732	4	20	10	4	284	25	7	0	22	0	0	0	0	0	16	0	20	0	0	10	0	0	0	0	6	0	0	0	0	0	0	0	14	228	24	90	721	3802	25	39
8887-2	8887	5	7	0	0	0	0	12	1086	0	16	13	1	214	11	0	0	32	0	0	0	0	0	12	0	107	0	0	13	0	0	0	0	0	0	0	0	0	0	0	6	0	171	14	119	351	2328	9	21
8887-3	8887	0	0	0	0	0	0	5	616	0	12	12	0	400	65	13	0	14	0	0	0	0	0	23	0	24	0	0	5	0	0	0	0	0	0	0	0	0	0	6	0	1	238	8	130	510	4520	15	33
8888-1	8888	7	0	0	0	0	0	12	1692	6	15	0	0	205	10	3	0	29	0	0	0	0	0	5	7	85	0	0	5	0	0	0	3	0	0	0	0	0	0	0	0	9	220	8	92	479	2519	21	29
8888-2	8888	8	5	0	0	0	0	10	1286	0	15	15	0	143	7	3	0	21	0	0	0	8	0	27	12	83	0	0	0	0	0	0	0	0	0	0	0	0	0	0	6	0	205	1	49	387	2027	7	18
8888-3	8888	1	0	0	4	0	0	0	610	0	15	15	6	357	15	3	0	23	0	0	0	0	0	35	0	69	0	0	19	0	0	0	0	0	0	0	0	0	0	24	0	15	191	8	108	361	4917	30	51
8889-1	8889	0	15	3	0	0	0	31	973	12	28	0	0	43	2	15	0	50	5	0	0	6	0	50	64	66	0	0	38	0	8	0	5	0	0	0	0	1	0	0	7	12	149	8	107	341	1600	10	0
8889-2	8889	10	5	0	0	0	0	0	1458	0	15	5	1	223	19	7	0	24	0	0	0	0	0	11	0	51	0	0	0	0	0	0	0	0	0	0	0	0	0	6	5	2	161	0	33	382	2503	9	25
8889-3	8889	0	5	0	0	0	0	8	1361	5	15	6	12	461	36	16	1	7	0	0	0	0	0	20	3	32	0	0	2	0	0	0	0	0	0	0	0	0	0	12	0	0	282	29	209	318	4127	32	42
8892-1	8892	0	3	0	0	0	0	8	1063	1	25	6	0	199	14	0	0	18	0	0	0	0	0	16	8	100	0	0	8	0	0	0	0	0	0	0	0	0	0	5	0	3	252	3	91	370	2040	5	17
8892-2	8892	9	8	0	0	0	0	7	1502	4	29	11	0	246	10	7	0	30	0	0	0	0	3	7	0	81	0	0	8	0	0	0	0	0	0	0	0	0	0	0	0	0	125	9	59	378	2524	13	14
8892-3	8892	3	4	0	0	0	0	2	766	0	19	25	8	411	58	5	0	6	0	0	0	1	0	29	6	44	0	0	15	0	5	0	0	0	0	2	0	0	0	2	7	21	308	17	142	644	5057	47	43
8893-1	8893	0	8	0	8	0	0	23	713	6	8	0	1	192	30	3	0	48	0	0	12	0	0	29	248	0	0	0	59	0	0	0	0	9	0	0	0	0	0	0	3	7	211	8	99	347	1948	11	13
8893-2	8893	19	13	0	0	0	0	42	993	1	10	11	0	187	20	0	0	17	0	0	0	0	0	34	88	87	0	0	51	0	3	0	0	0	0	0	0	0	0	0	3	0	206	5	48	444	2259	8	19
8893-3	8893	0	3	0	0	0	0	26	504	6	16	13	9	370	31	0	2	12	0	0	10	0	0	27	305	0	0	0	52	0	0	0	0	0	0	0	0	0	0	4	8	12	385	20	156	678	3443	15	35
8894-1	8894	12	7	0	0	0	0	7	1487	0	11	12	0	162	13	2	0	20	0	0	0	0	0	6	14	88	0	0	0	2	0	0	0	0	0	0	0	0	0	0	0	14	125	4	88	491	2403	4	20
8894-2	8894	6	17	0	0	0	0	18	971	3	18	9	0	192	17	3	0	34	0	0	0	0	0	12	19	80	0	0	28	0	0	0	0	3	0	0	0	0	0	11	0	0	208	14	85	362	2135	12	16
8894-3	8894	0	0	0	0	0	0	0	374	0	20	17	2	407	30	3	0	11	0	0	0	0	0	0	16	34	0	0	25	0	0	0	0	0	0	0	0	0	0	3	0	4	315	11	162	597	3459	38	29
8896-1	8896	8	0	0	0	0	0	4	1343	7	15	3	0	184	12	8	0	26	0	0	0	0	0	22	0	35	0	0	14	0	0	0	0	0	0	0	0	0	0	0	0	4	107	4	35	493	2181	13	23
8896-2	8896	17	3	0	0	0	0	13	1010	0	11	3	2	121	7	8	0	36	0	0	0	0	0	22	0	42	0	0	0	0	0	0	0	0	0	0	0	0	12	0	0	3	76	13	72	286	1806	1	17
8896-3	8896	1	0	0	0	0	0	2	1010	0	30	14	0	244	8	3	0	21	0	0	0	0	0	2	0	75	0	0	0	0	0	0	0	0	0	0	0	0	0	2	0	0	185	7	82	462	2761	5	23
8897-1	8897	0	0	0	0	0	0	7	518	3	27	9	11	329	23	0	0	11	0	0	0	0	0	18	7	27	0	0	15	0	4	0	11	0	0	0	0	0	0	2	4	11	145	5	132	792	3443	15	27
8897-2	8897	14	12	0	0	0	0	18	1347	8	20	11	7	214	21	5	0	9	0	0	0	0	0	32	5	108	0	0	10	0	0	0	4	0	0	0	0	1	0	5	0	3	104	11	85	541	2801	6	20
8897-3	8897	1	3	0	0	0	0	17	640	0	14	13	7	426	13	0	0	14	0	0	0	0	0	12	0	20	0	4	8	0	0	0	11	0	0	0	0	0	0	0	5	11	194	14	172	931	4721	29	38
8898-1	8898	3	6	0	0	0	0	8	2144	0	24	10	9	407	43	0	0	32	0	0	0	0	5	18	13	56	0	0	23	0	0	0	4	0	0	0	0	0	0	6	7	12	237	12	143	586	4208	29	31
8898-2	8898	9	2	0	0	0	0	10	1655	1	20	14	4	199	11	7	0	19	0	0	0	0	0	19	0	46	0	0	9	0	0	0	0	0	0	0	0	0	0	0	4	2	201	2	69	287	2543	14	13
8898-3	8898	1	0	0	0	0	0	0	679	0	15	11	5	405	33	0	0	18	0	0	0	0	0	10	11	30	0	0	0	0	0	0	0	0	0	0	0	0	2	11	4	13	301	6	170	409	3657	34	31
8899-1	8899	15	0	0	0	0	0	0	1644	0	10	10	2	215	4	0	0	11	0	0	0	0	0	13	0	73	0	0	4	0	0	0	0	0	0	0	0	0	0	0	2	0	112	9	66	588	2547	7	23
8899-2	8899	0	5	0	0	2	0	4	1464	0	20	4	6	159	7	5	0	27	0	0	0	0	0	14	0	41	0	0	0	0	0	0	0	0	0	0	0	0	0	0	0	0	126	5	55	378	2171	14	16
8899-3	8899	4	3	0	0	0	7	2	1468	0	11	17	0	256	13	0	0	19	0	0	0	0	0	29	0	83	0	0	22	0	0	0	0	0	0	0	0	0	0	0	0	8	114	11	91	400	2568	14	34
8900-1	8900	0	0	0	0	0	0	0	561	0	19	0	0	285	29	0	0	11	0	0	0	1	0	15	0	0	1	0	14	0	0	0	0	0	0	0	0	0	0	10	0	18	154	11	111	571	3598	12	30
8900-2	8900	11	10	0	0	0	0	10	1485	0	22	8	0	247	11	6	0	23	0	0	0	0	0	21	8	106	0	0	8	0	0	0	0	5	0	0	0	0	0	0	15	4	116	11	55	345	2720	4	28
8900-3	8900	16	8	0	0	0	0	6	1312	0	19	15	0	187	18	10	0	26	0	0	0	0	0	12	14	124	0	0	13	0	0	0	0	0	0	0	0	0	0	0	4	0	122	3	92	260	2448	14	16
8901-1	8901	18	2	0	0	0	0	10	1160	0	23	15	0	234	18	0	7	15	0	0	0	0	0	34	14	86	0	0	9	0	0	0	0	0	0	0	0	0	0	8	0	9	138	9	123	454	3242	13	16
8901-2	8901	39	22	0	0	7	2	30	1380	20	28	7	7	0	0	84	44	381	0	22	1	6	0	189	471	37	8	5	110	14	6	5	3	8	19	7	16	60	0	61	43	1	183	14	52	580	1487	7	0
8901-3	8901	0	0	0	0	0	0	9	1135	11	10	22	0	438	30	7	0	18	0	0	0	0	0	31	0	81	0	0	21	0	0	0	0	0	0	0	0	0	0	6	6	13	251	10	185	860	5177	36	26
8902-1	8902	3	11	0	9	0	0	31	924	9	24	26	0	225	8	0	0	53	0	0	5	0	0	25	21	86	0	2	17	0	0	0	0	0	0	0	0	0	0	0	6	11	299	16	156	512	2680	24	27
8902-2	8902	9	7	0	0	0	0	18	965	0	20	10	0	198	4	6	0	27	0	0	0	0	0	16	0	79	0	0	9	0	0	0	0	0	0	0	0	0	0	0	0	0	198	18	69	262	2207	11	14
8902-3	8902	5	6	0	3	0	0	21	984	2	8	13	0	186	14	8	0	37	0	0	0	0	0	26	0	134	0	0	14	0	0	0	0	0	0	0	0	0	0	0	0	0	179	0	78	340	2131	6	10
8903-1	8903	0	0	0	0	0	0	3	700	6	19	6	4	390	30	4	0	12	0	0	0	0	0	28	0	35	0	0	10	0	0	0	0	0	0	0	0	0	0	10	5	9	222	9	142	778	4051	28	45
8903-2	8903	9	8	0	0	0	0	0	1414	0	18	0	9	142	15	0	0	15	0	0	0	0	0	11	0	66	0	0	6	0	0	0	0	0	0	0	0	2	0	5	9	0	181	1	62	499	2720	18	9
8903-3	8903	0	0	0	0	0	0	0	569	6	9	6	7	414	21	9	0	31	0	0	0	0	0	16	0	0	0	0	7	0	0	0	2	0	0	0	0	0	0	6	0	8	274	8	214	527	3635	25	39
8904-1	8904	4	4	0	0	0	0	16	1264	0	23	0	3	200	7	0	0	25	0	0	0	0	0	21	33	127	0	0	18	0	0	0	0	10	0	0	0	0	3	0	0	8	162	4	121	380	2119	14	37
8904-2	8904	19	4	0	0	0	0	12	1587	0	12	5	5	197	0	5	0	29	0	0	0	0	0	19	0	95	0	0	6	0	0	0	0	0	0	0	0	0	0	6	0	3	112	0	108	296	2441	16	15
8904-3	8904	0	0	0	0	0	0	0	527	5	21	0	4	385	38	0	0	17	0	0	0	0	0	10	0	29	0	0	10	0	0	0	0	0	0	0	0	0	0	11	0	14	249	4	109	477	4407	27	17
8905-1	8905	7	7	0	0	0	0	0	1352	2	17	13	0	202	38	5	5	24	0	0	0	0	0	24	0	55	0	0	10	0	0	0	0	0	0	0	0	0	0	2	0	10	113	9	82	627	2642	16	17
8905-2	8905	14	5	0	0	0	0	6	1417	1	26	12	0	231	18	5	0	20	0	0	0	0	0	20	12	59	0	0	0	0	0	0	4	0	0	0	0	0	0	0	0	11	114	13	85	337	2532	14	28
8905-3	8905	0	0	0	0	0	0	3	701	0	5	12	8	437	29	2	0	17	0	0	0	0	0	11	0	28	0	0	0	0	0	0	0	0	0	0	0	0	0	14	11	14	184	8	100	566	4637	41	30
8907-1	8907	16	9	0	0	0	0	8	1323	0	18	2	2	180	22	5	0	9	0	0	0	0	0	21	7	61	0	0	0	0	0	0	0	0	0	0	0	0	0	5	0	3	72	7	67	294	2482	7	24
8907-2	8907	5	1	0	2	0	0	10	1187	0	28	2	0	253	24	5	0	18	0	0	0	0	0	8	0	51	0	0	10	0	0	0	0	0	0	0	0	0	0	0	0	3	95	14	98	292	2655	13	24
8907-3	8907	1	9	0	0	0	0	6	738	5	9	14	6	432	41	0	0	9	0	0	0	0	4	28	12	0	0	0	10	0	4	0	0	0	0	0	0	0	0	21	7	27	169	13	130	293	4446	23	52
8908-1	8908	0	0	0	0	0	0	2	525	0	18	3	0	282	16	3	0	17	0	0	0	0	0	20	0	21	0	0	15	0	0	0	0	0	0	0	0	0	0	11	8	16	240	7	140	686	4009	29	38
8908-2	8908	10	6	0	0	0	0	14	1145	3	15	11	2	163	12	0	0	28	0	0	0	0	0	20	0	48	0	0	11	6	0	0	0	0	0	0	0	0	0	0	0	0	104	5	61	269	2188	8	14
8908-3	8908	0	0	0	0	0	0	14	668	9	28	27	9	390	34	12	0	21	0	0	0	3	0	0	22	0	0	0	22	0	0	0	0	0	0	0	0	0	0	1	2	0	404	21	148	642	3865	31	46
8909-1	8909	2	0	0	0	0	0	15	1701	1	34	10	1	225	13	0	0	27	0	0	0	0	0	31	0	68	0	0	0	0	0	0	0	0	0	0	0	0	0	0	0	0	172	21	67	594	2550	9	16
8909-2	8909	13	10	0	1	6	0	6	1625	0	19	3	0	227	17	7	0	29	0	0	0	6	0	9	0	67	0	0	8	0	0	0	0	0	0	0	0	0	0	3	0	0	149	3	55	381	2531	7	21
8909-3	8909	2	17	0	0	0	0	7	816	0	10	3	4	142	8	10	0	31	0	0	0	0	0	6	0	117	0	0	15	0	0	0	0	0	0	0	0	0	0	0	3	0	131	2	60	259	1508	9	7
8911-1	8911	4	0	0	0	0	0	4	1577	0	25	10	0	178	14	3	0	19	0	0	0	0	0	23	0	62	0	0	10	0	0	0	0	0	0	0	0	0	0	5	8	9	129	6	58	520	2584	12	19
8911-2	8911	3	0	0	0	0	1	7	1315	0	8	18	4	256	20	0	0	24	0	0	0	0	0	5	10	67	0	0	0	0	0	0	0	0	0	0	0	0	0	1	0	4	203	9	107	412	2455	7	25
8911-3	8911	0	5	0	0	0	0	17	266	8	13	11	5	414	54	10	0	18	0	0	0	0	0	13	24	5	0	0	14	2	0	0	0	0	0	0	0	0	0	2	5	5	393	10	155	623	3801	21	36
8913-1	8913	1	8	0	0	0	0	16	1229	0	10	0	0	95	16	0	0	23	4	0	0	0	0	13	0	38	0	0	0	0	0	0	0	0	0	0	0	0	0	3	1	4	131	7	63	337	1860	14	22
8913-2	8913	0	7	0	1	0	0	18	392	5	14	22	0	435	18	2	2	21	0	0	0	0	3	16	62	33	0	0	16	5	6	0	0	0	0	0	0	0	0	0	12	8	495	15	148	644	3540	22	57
8913-3	8913	0	0	0	0	0	0	3	809	6	12	16	0	404	18	0	0	18	0	0	0	2	0	18	0	60	0	0	10	1	0	0	6	0	0	0	0	0	0	8	7	7	262	0	107	589	4471	18	42
8915-1	8915	14	0	0	0	0	0	13	1711	9	37	18	0	154	9	5	0	44	0	0	0	0	0	34	0	66	0	0	17	0	0	0	0	0	2	0	0	0	0	0	6	11	152	4	74	538	2779	14	18
8915-2	8915	9	3	0	0	0	0	15	872	0	14	9	4	236	16	0	0	25	0	0	0	0	0	35	29	110	0	0	10	0	0	0	0	5	0	0	0	0	0	0	3	9	58	0	54	412	2200	8	11
8915-3	8915	0	0	0	0	0	0	10	412	8	10	11	4	478	41	2	0	23	0	0	0	0	0	18	91	35	0	0	22	0	0	0	0	0	0	0	0	0	0	4	0	18	295	15	142	797	3597	14	16
8917-1	8917	1	5	0	0	0	0	11	1386	0	15	10	0	402	20	6	0	37	0	0	0	0	0	22	11	73	0	0	17	0	0	0	0	0	0	0	0	0	0	9	6	9	315	9	111	520	3429	26	35
8917-2	8917	9	7	0	0	0	0	0	1404	0	21	10	3	212	13	8	0	45	0	0	0	0	0	32	8	64	0	0	5	0	0	0	0	0	0	0	0	0	0	0	0	2	124	5	47	331	2438	4	13
8917-3	8917	0	0	0	0	0	0	2	936	3	15	9	0	460	49	6	7	22	1	0	0	0	0	15	19	52	0	0	23	5	0	0	0	0	0	0	0	0	0	11	2	9	287	15	168	667	5171	32	58
8918-1	8918	0	0	0	0	0	0	0	622	0	20	9	0	166	33	11	0	12	0	0	0	0	0	12	0	37	0	0	4	0	0	0	0	0	0	0	0	0	0	14	0	20	155	11	100	336	3072	13	38
8918-2	8918	2	8	0	0	0	0	6	1634	5	29	0	0	223	19	6	0	28	0	0	0	0	0	19	0	49	0	3	14	0	0	0	0	0	0	0	0	0	5	0	9	5	116	3	87	322	2484	14	14
8918-3	8918	0	0	0	0	7	0	0	693	0	16	17	3	429	39	13	0	26	0	0	0	0	0	0	6	32	0	0	17	0	0	0	0	0	0	0	0	0	0	7	2	17	254	4	93	704	4756	34	23
8919-1	8919	10	9	0	0	0	0	21	980	3	24	9	3	226	24	0	0	46	0	2	0	0	0	25	19	99	6	0	17	5	0	0	0	8	0	0	0	0	0	0	11	8	229	17	126	411	2201	9	23
8919-2	8919	13	7	0	0	0	0	7	1383	0	17	15	0	216	15	9	0	26	0	0	0	0	0	13	8	66	0	0	0	0	0	0	0	0	0	0	0	0	0	0	0	6	188	5	77	466	2388	8	24
8919-3	8919	15	20	0	3	0	1	14	1060	0	21	11	0	217	11	6	0	37	0	0	0	0	0	3	8	97	0	0	15	0	0	0	0	0	0	0	0	0	0	0	0	0	157	4	82	357	2284	15	22
8920-1	8920	14	4	0	0	0	0	9	2164	0	42	17	0	273	13	12	0	17	0	0	0	0	0	33	0	155	0	0	15	0	0	0	0	0	0	0	0	0	0	11	0	9	146	5	93	382	2741	15	18
8920-2	8920	13	5	0	0	0	0	6	1323	0	29	9	0	221	8	6	2	21	0	0	0	0	0	15	0	100	0	0	0	0	0	0	0	0	0	0	0	0	0	3	0	9	124	4	82	198	2192	13	0
8920-3	8920	0	6	0	0	0	0	6	809	0	2	10	9	154	13	7	0	19	0	0	0	0	0	0	0	82	0	0	18	0	0	0	0	0	0	0	0	0	0	31	3	15	190	23	138	252	4495	30	52
8922-1	8922	16	10	0	0	0	0	18	1548	4	17	6	0	252	17	0	0	26	0	0	0	0	0	31	11	57	0	0	3	0	0	0	0	0	0	0	0	0	0	0	9	12	136	6	91	605	2891	7	30
8922-2	8922	7	18	0	0	0	0	23	1509	2	21	9	0	201	15	4	7	28	0	0	0	0	0	23	0	55	0	0	0	0	0	0	0	0	0	0	0	0	4	0	0	10	117	7	61	417	2819	11	20
8922-3	8922	0	2	0	0	0	0	0	1015	0	20	11	11	284	27	1	0	22	0	0	0	0	0	15	0	42	0	0	14	0	0	0	0	0	0	0	0	0	0	0	0	5	117	17	100	372	3613	15	20
8924-1	8924	4	10	0	0	0	0	17	1156	7	29	7	16	255	9	0	0	31	0	0	0	0	0	9	15	68	0	0	15	0	0	0	0	0	0	0	0	0	0	0	0	4	195	8	94	373	2134	14	24
8924-2	8924	9	9	0	0	0	0	11	1257	0	15	6	8	184	9	0	0	30	0	0	0	0	0	18	0	105	0	0	11	0	0	0	0	0	0	0	0	0	0	0	0	0	142	0	78	308	2386	7	15
8924-3	8924	0	3	0	0	3	0	10	655	8	19	25	0	485	29	4	0	27	0	0	0	0	0	9	34	24	0	0	41	0	0	0	0	0	0	0	0	0	1	0	4	7	307	19	217	782	4282	32	56
8925-1	8925	11	0	0	0	0	0	11	1790	0	26	3	0	175	7	10	0	27	0	0	0	0	0	18	0	37	0	0	10	0	0	0	0	0	0	0	0	0	0	6	7	15	183	8	57	484	2664	18	22
8925-2	8925	10	10	0	0	0	1	0	1673	0	28	4	0	124	22	2	0	18	0	0	0	0	0	21	0	28	0	0	8	0	0	0	0	0	0	0	0	0	0	6	7	12	159	5	62	385	2478	16	34
8925-3	8925	12	3	0	0	0	2	6	1276	0	19	13	0	167	20	6	0	24	0	0	0	0	0	21	0	52	0	0	0	0	0	0	0	0	0	0	0	0	0	0	7	2	110	2	55	253	1963	15	16
8926-1	8926	0	2	0	0	0	0	16	1063	7	17	6	5	304	23	10	0	16	0	0	0	0	0	12	15	70	0	0	17	0	0	0	0	0	0	0	0	0	0	1	0	3	258	15	191	491	3056	14	43
8926-2	8926	12	11	0	0	0	0	11	1615	0	36	22	0	211	10	9	0	27	0	0	0	0	0	22	0	49	0	0	5	0	0	0	0	0	0	2	0	0	0	0	0	0	109	2	58	329	2533	6	23
8926-3	8926	0	0	0	0	0	0	30	408	9	31	17	12	413	51	4	0	29	0	0	0	0	0	15	49	37	0	0	17	0	0	0	4	0	0	0	0	0	0	0	7	9	291	13	167	624	3301	18	19
8928-1	8928	1	3	0	0	0	0	8	938	0	10	3	2	360	18	7	0	23	0	0	0	0	0	3	15	66	0	0	0	0	5	0	0	0	0	0	0	0	0	13	0	6	252	15	127	685	3398	21	22
8928-2	8928	10	8	0	0	0	0	11	1291	6	16	5	0	201	11	3	0	25	0	0	0	0	0	28	0	110	0	0	12	0	0	0	0	0	0	0	0	0	0	4	0	5	131	17	65	331	2462	17	36
8928-3	8928	2	0	0	0	0	0	0	326	0	13	26	7	481	49	1	0	23	2	0	0	4	0	13	19	38	0	0	52	0	0	0	0	0	0	0	0	0	0	0	0	0	273	9	160	553	3594	55	54
8930-1	8930	11	3	0	0	0	0	10	2014	0	29	17	0	292	20	0	0	29	0	0	0	0	0	20	0	75	0	0	0	0	0	0	0	0	0	0	0	0	0	8	0	6	157	9	81	538	2613	11	23
8930-2	8930	8	11	0	0	0	0	19	1199	0	26	13	0	221	7	0	0	37	0	0	0	0	0	22	0	100	0	0	10	0	0	0	0	0	0	0	0	0	0	0	6	4	177	9	74	391	2279	8	25
8930-3	8930	0	0	0	0	0	0	8	1300	4	26	8	10	530	70	10	0	22	0	0	0	0	0	32	0	45	0	0	3	0	0	0	0	0	0	0	0	0	0	12	0	0	274	8	176	292	4431	38	40
8931-1	8931	9	4	0	0	0	0	0	1683	0	27	5	0	183	0	0	0	42	0	0	0	0	0	18	0	72	0	0	0	0	0	0	0	0	0	0	0	0	0	0	0	8	126	7	31	398	2604	9	17
8931-2	8931	3	13	0	0	0	0	25	1178	0	19	6	0	152	13	0	0	33	0	0	0	0	0	14	15	96	0	0	0	0	0	0	0	0	0	0	0	0	0	0	0	0	255	7	128	452	2335	16	12
8931-3	8931	5	20	0	0	2	0	16	1226	0	17	15	0	263	12	3	0	35	0	0	0	0	1	17	0	141	0	0	16	0	0	0	0	0	0	0	0	0	0	0	0	0	211	7	93	393	2326	16	29
8932-1	8932	7	3	0	0	0	0	8	1486	0	18	6	1	152	16	0	0	21	0	0	0	0	0	5	2	104	0	0	8	0	0	0	0	0	0	1	0	0	0	0	0	3	177	7	88	336	2203	12	22
8932-2	8932	2	0	0	0	0	0	5	1437	4	27	8	0	350	19	4	0	37	0	0	0	0	0	22	0	34	0	0	15	0	8	0	0	0	0	0	0	0	0	6	13	0	219	7	84	459	3234	24	17
8932-3	8932	0	0	0	0	0	0	8	418	5	14	18	7	483	57	2	0	14	0	0	0	0	0	16	0	26	0	0	8	2	0	0	0	0	0	0	0	0	0	9	6	6	378	20	191	405	4616	20	31
8933-1	8933	44	19	0	0	0	0	50	1964	27	50	19	3	21	0	122	44	389	4	24	0	5	6	262	571	37	11	0	100	12	14	0	0	0	10	14	31	179	0	108	57	13	111	3	13	105	988	3	6
8933-2	8933	15	1	0	0	0	0	9	1425	0	18	7	0	230	2	5	0	26	0	0	0	0	0	11	0	75	0	0	11	0	0	0	0	0	0	0	0	0	0	3	7	0	124	2	79	321	2303	8	21
8933-3	8933	68	83	0	0	7	1	41	1313	47	41	23	4	4	4	157	75	747	0	60	0	0	0	370	1154	94	4	8	157	17	18	6	8	17	16	0	12	258	0	296	72	5	149	6	70	108	1105	11	12
8934-1	8934	7	2	0	0	0	0	9	1539	0	25	8	2	201	11	0	0	9	0	0	0	0	0	18	8	94	0	0	6	0	0	0	0	0	0	0	0	0	0	0	0	1	143	5	62	482	1928	18	13
8934-2	8934	0	0	0	0	0	0	12	1545	0	15	7	2	242	12	0	0	24	0	0	0	0	0	13	12	170	0	0	0	0	0	0	0	0	0	0	0	0	0	5	3	9	185	11	130	452	2874	9	18
8934-3	8934	7	0	0	0	0	0	0	1371	0	25	2	13	238	27	5	0	25	0	0	0	0	0	10	0	91	0	0	0	0	0	0	0	0	0	0	0	0	0	0	0	0	121	5	76	280	2527	22	20
8935-1	8935	0	0	0	0	0	0	11	1483	2	22	7	0	236	22	2	0	20	0	0	0	0	0	20	0	50	0	0	13	0	0	0	0	0	0	0	0	0	6	10	0	15	190	5	108	618	3028	18	24
8935-2	8935	11	9	0	0	0	0	6	1500	0	12	4	1	206	22	5	0	25	0	0	0	0	0	24	0	63	0	0	0	0	0	0	0	0	0	0	0	0	0	0	0	7	178	7	92	477	2669	9	29
8935-3	8935	14	9	0	0	0	0	8	1169	0	18	8	3	162	13	4	0	22	0	0	0	0	0	27	0	65	0	0	3	0	0	0	0	0	0	0	0	0	0	0	0	0	141	2	70	251	2253	12	15
8936-1	8936	5	4	0	0	0	0	18	1337	3	20	12	0	242	1	3	0	16	0	0	0	0	0	3	15	139	0	0	7	3	0	0	0	1	0	0	0	0	0	8	2	8	220	23	105	296	2223	17	18
8936-2	8936	12	8	0	0	0	0	7	1505	2	7	6	0	172	11	4	0	17	0	0	0	0	0	16	0	92	0	0	0	0	0	0	0	0	0	0	0	0	0	0	0	1	146	5	82	298	2416	21	16
8936-3	8936	4	1	0	0	0	0	0	536	0	30	11	1	462	60	0	0	18	0	0	0	0	0	19	0	19	0	0	22	0	13	0	0	0	0	0	0	0	0	11	2	9	187	6	143	560	4402	41	41
8937-1	8937	3	9	0	0	0	0	14	766	0	17	17	0	218	9	0	0	24	5	0	0	0	0	14	40	95	0	0	15	0	0	0	0	6	0	0	1	0	6	0	2	7	232	16	104	435	1837	13	27
8937-2	8937	2	5	0	0	0	0	4	1067	0	18	5	0	125	3	6	0	24	0	0	0	0	0	24	0	39	0	0	0	0	0	0	0	0	0	0	0	0	0	0	0	2	135	4	68	305	1852	10	19
8937-3	8937	0	0	0	0	0	0	7	488	3	19	7	9	524	24	11	0	15	0	0	0	0	0	14	0	20	0	0	16	0	0	0	0	0	0	0	0	0	0	8	5	12	288	18	230	846	4838	40	50
8938-1	8938	3	0	0	0	0	0	0	809	2	19	7	3	208	24	5	0	23	0	0	0	0	0	20	15	93	0	0	0	1	0	0	0	0	0	0	0	0	0	4	6	0	176	14	82	340	2258	10	21
8938-2	8938	14	4	0	0	2	0	12	899	0	21	10	6	202	20	8	0	26	0	0	0	0	0	26	0	119	0	0	5	0	0	0	0	0	0	0	0	0	0	0	0	0	164	5	87	302	2094	10	28
8938-3	8938	0	0	0	0	0	5	0	512	0	10	0	9	340	60	8	0	16	0	0	0	0	0	13	0	15	0	0	8	5	0	0	0	0	0	0	0	0	0	6	0	6	179	9	103	500	4017	25	39
8939-1	8939	10	4	0	0	0	0	31	664	0	17	9	0	291	27	2	0	48	0	0	0	0	0	23	37	105	0	0	17	0	0	0	0	6	0	0	0	0	0	0	0	8	307	8	195	659	2861	12	35
8939-2	8939	4	4	0	0	3	0	12	1341	0	23	11	15	226	14	5	0	28	0	0	0	0	0	14	0	108	0	0	0	0	0	0	0	0	0	0	0	0	0	5	5	6	140	13	66	376	2350	9	23
8939-3	8939	2	7	0	0	0	0	11	1112	2	20	5	8	182	22	6	0	23	0	0	0	0	0	13	23	99	0	0	0	0	0	0	0	0	0	0	0	0	0	6	1	0	131	10	90	297	2304	14	17
8940-1	8940	8	4	0	0	0	0	11	1648	0	18	12	1	257	23	10	0	36	0	0	0	0	0	19	0	91	0	0	0	0	0	0	0	0	0	0	0	0	0	0	3	0	180	3	113	418	2807	12	11
8940-2	8940	7	2	0	0	0	0	8	1291	0	15	12	0	164	21	7	2	26	0	0	0	0	0	6	0	96	0	0	0	0	0	0	0	0	0	0	0	0	0	5	6	3	174	4	75	414	2588	6	19
8940-3	8940	0	0	0	0	0	0	5	450	7	25	33	18	503	34	4	3	16	0	0	0	3	0	17	42	0	0	0	22	6	0	0	0	0	0	0	0	0	0	0	6	4	405	23	223	598	4366	45	32
8941-1	8941	0	2	0	0	0	0	11	774	8	31	18	0	263	16	4	0	22	0	0	0	0	0	39	14	112	0	0	0	0	0	0	0	0	0	0	0	0	0	5	11	6	227	15	142	477	2859	8	52
8941-2	8941	4	0	0	0	0	0	23	1143	9	31	19	3	240	9	4	7	39	0	0	0	0	0	31	0	119	0	0	19	0	0	0	0	0	0	0	0	0	0	8	0	0	192	16	123	438	2714	23	32
8941-3	8941	1	11	0	0	0	0	9	1321	0	24	7	4	172	10	0	0	21	0	0	0	0	0	22	0	80	0	0	6	0	1	0	0	0	0	0	0	0	0	7	9	6	152	11	75	495	2394	6	19
8942-1	8942	3	3	0	0	3	0	50	739	16	30	0	0	52	0	18	0	102	0	0	0	38	0	56	313	60	0	0	101	0	21	0	119	1	0	11	7	0	0	0	15	20	122	13	90	269	1179	6	0
8942-2	8942	9	13	0	0	0	0	0	1095	0	21	11	9	153	11	2	0	14	0	0	0	0	0	18	0	100	0	0	2	0	0	0	0	0	0	0	0	0	0	1	6	0	120	0	86	224	2425	11	20
8942-3	8942	4	5	0	0	0	0	22	758	4	29	11	0	282	29	0	2	26	0	0	0	0	0	34	67	49	0	0	30	0	13	0	7	0	0	0	0	0	0	3	4	12	299	8	141	466	2950	15	44
8945-1	8945	6	7	0	0	0	0	9	2357	6	26	16	4	221	10	0	0	23	0	0	0	0	0	27	0	101	0	0	0	0	0	0	0	0	0	0	0	0	2	0	0	7	160	16	73	424	3184	27	23
8945-2	8945	11	6	0	0	1	6	10	1506	0	24	9	0	199	27	1	3	22	0	0	0	0	0	25	11	109	0	0	5	0	0	0	0	0	0	0	0	0	0	0	0	1	159	10	122	338	2633	13	22
8945-3	8945	4	7	0	0	0	0	7	1505	0	19	10	0	186	6	0	0	14	0	0	0	0	0	23	9	73	0	0	3	0	0	0	0	0	0	0	0	0	0	0	5	0	141	9	107	317	2511	15	14
8947-1	8947	6	0	0	0	1	0	0	1756	1	15	7	1	160	15	0	0	15	0	0	0	0	0	16	0	40	0	0	3	0	0	4	0	0	0	0	0	0	2	0	0	4	144	5	86	500	2209	0	16
8947-2	8947	8	10	0	0	0	0	15	896	4	12	7	6	224	6	0	0	18	1	0	0	0	0	8	0	110	0	0	8	0	0	0	0	0	0	0	0	0	0	0	0	0	165	5	43	206	1890	11	18
8947-3	8947	5	44	0	0	20	12	76	314	139	105	79	32	50	16	85	135	221	21	90	0	11	8	335	1986	72	0	29	279	83	60	30	17	34	0	22	0	4	0	1767	60	73	213	15	114	35	1727	24	14
8948-1	8948	15	2	0	0	0	0	2	1243	0	13	1	1	156	7	7	0	24	0	0	0	0	0	11	9	41	0	0	6	0	0	0	0	0	0	0	0	0	0	0	5	0	145	7	80	424	2149	19	10
8948-2	8948	0	10	0	0	0	0	4	834	0	18	9	5	357	13	2	4	17	0	0	0	0	0	14	12	39	0	0	16	1	0	0	0	0	0	0	0	0	0	7	8	2	208	18	132	762	3790	19	38
8948-3	8948	0	0	0	0	0	0	14	335	3	13	13	10	447	28	3	2	16	0	0	0	0	0	11	30	21	0	0	29	4	0	0	0	2	0	0	0	0	0	0	0	0	235	17	160	642	3607	31	48
8949-1	8949	0	2	0	0	0	0	8	500	5	32	13	0	514	59	3	0	12	0	0	0	0	0	15	12	31	0	0	16	3	0	0	0	0	0	0	0	0	0	2	5	13	276	15	187	494	3957	21	55
8949-2	8949	9	16	0	0	0	0	0	1516	0	13	5	4	197	22	2	0	28	0	0	0	0	0	21	0	62	0	0	0	0	0	0	0	0	0	0	0	0	0	0	0	5	133	9	71	374	2358	10	15
8949-3	8949	0	2	0	0	0	0	18	369	2	9	12	11	402	33	4	4	16	0	0	0	0	0	21	19	0	0	0	23	0	0	0	0	0	0	0	0	0	0	7	3	0	277	11	193	459	3722	25	51
8950-1	8950	2	0	0	0	0	0	25	1048	0	18	14	2	260	27	0	0	31	0	0	0	0	0	19	23	98	0	0	7	0	0	0	0	0	0	0	0	0	0	0	3	0	179	5	88	487	2201	9	21
8950-2	8950	12	11	0	0	0	0	22	944	5	23	8	0	215	16	0	0	36	0	0	0	0	0	16	35	80	0	0	21	0	0	0	0	8	0	0	0	0	0	0	0	10	104	4	62	570	2616	10	11
8950-3	8950	6	16	0	5	0	0	20	819	0	13	6	0	243	28	6	0	29	0	0	0	0	0	41	25	70	0	0	29	0	0	0	0	0	0	0	0	0	0	5	0	6	119	5	69	387	1839	9	16
8953-1	8953	0	11	0	0	0	0	20	1260	0	24	17	0	237	13	2	0	25	0	0	0	8	0	34	72	80	0	0	32	0	0	0	0	0	0	0	0	0	0	10	0	8	332	19	117	630	3128	18	36
8953-2	8953	7	16	0	0	0	0	22	950	2	28	0	0	179	7	6	6	30	0	0	0	0	0	31	40	19	0	0	35	0	6	0	0	5	0	0	0	0	0	0	2	1	211	14	64	475	2106	11	0
8953-3	8953	11	5	6	0	0	0	19	919	1	22	0	5	174	25	0	0	41	0	0	0	0	0	26	61	83	0	0	35	0	0	0	0	0	0	0	0	2	0	0	0	7	193	8	66	370	2157	24	13
8955-1	8955	14	5	0	0	0	0	5	1910	0	36	7	0	199	11	0	0	34	0	0	0	0	0	21	0	56	0	0	0	0	0	0	0	0	0	0	0	0	0	9	12	11	218	5	87	300	2848	15	18
8955-2	8955	6	3	0	0	0	0	7	741	2	21	7	4	238	16	0	0	19	0	0	0	0	0	5	0	108	0	0	8	0	0	0	0	0	0	0	0	0	0	0	3	5	220	0	82	416	2691	20	29
8955-3	8955	11	16	3	0	0	0	15	1297	2	9	7	4	258	13	6	0	18	0	0	0	0	0	25	10	79	0	0	7	0	0	0	0	0	0	0	0	0	0	7	0	0	194	0	99	189	2224	12	11
8957-1	8957	8	3	0	0	0	0	19	1010	7	23	7	0	184	18	8	0	30	0	0	0	0	0	22	10	88	0	0	14	0	0	0	0	0	0	1	0	0	0	0	4	3	198	3	101	396	1943	12	18
8957-2	8957	10	13	0	2	0	0	19	1064	0	19	12	0	261	28	4	0	48	0	0	0	0	0	14	23	145	0	0	8	0	0	0	6	3	0	0	0	0	0	9	4	4	219	13	116	376	2374	19	28
8957-3	8957	4	3	0	0	0	0	0	1112	0	12	0	0	188	25	9	0	39	0	0	0	0	0	21	0	74	0	0	4	0	0	0	0	0	0	0	0	0	0	0	0	0	152	9	39	416	2243	7	8
8958-1	8958	14	0	0	0	0	0	11	1006	0	19	13	0	272	4	7	0	16	0	0	0	0	0	13	14	69	0	0	13	0	0	1	0	0	0	3	0	0	0	0	0	0	245	19	109	349	2086	17	12
8958-2	8958	7	12	0	1	0	2	20	1317	0	20	11	9	277	10	5	0	29	0	0	0	0	0	27	13	131	0	0	25	0	0	0	0	0	0	0	1	0	0	1	0	3	184	13	94	290	2427	16	20
8958-3	8958	0	7	0	0	0	0	7	752	0	22	14	0	523	56	6	0	12	0	0	0	0	0	10	8	56	0	0	4	0	0	0	0	0	0	0	0	0	0	10	0	14	319	17	183	468	5278	40	36
8959-1	8959	6	6	0	0	0	3	8	2030	0	24	8	4	213	13	4	0	24	0	0	0	0	0	16	4	93	0	0	0	0	0	0	0	0	0	0	0	0	0	5	2	0	190	9	88	392	2750	5	49
8959-2	8959	13	4	0	0	1	0	10	1200	1	28	8	0	198	17	5	0	22	0	0	0	0	0	8	7	64	0	0	0	0	0	0	0	0	0	0	0	0	0	0	0	8	120	3	67	247	2117	13	10
8959-3	8959	1	3	0	0	2	0	18	936	6	24	14	0	190	8	2	7	33	0	0	0	0	0	26	9	108	0	0	5	0	0	0	0	0	0	0	0	0	0	2	0	0	190	8	65	362	1977	8	28
8960-1	8960	6	5	0	0	0	0	9	1585	0	21	9	10	194	2	10	0	33	0	0	0	0	0	31	13	47	0	0	0	0	0	0	0	0	0	0	0	0	0	0	0	6	165	5	74	554	2413	14	24
8960-2	8960	8	9	0	0	0	2	0	1144	4	11	3	0	166	14	3	0	33	0	0	0	0	0	12	0	112	0	0	5	0	0	0	0	0	0	0	1	0	0	8	3	9	98	0	69	357	2461	12	14
8960-3	8960	0	14	0	0	0	0	7	910	5	7	6	7	458	114	7	0	17	0	0	0	0	0	24	0	0	0	0	8	0	0	0	0	0	0	0	0	0	0	9	0	0	440	11	71	1443	5756	25	20
8961-1	8961	7	7	0	0	0	0	7	1471	0	18	7	4	202	10	4	0	26	0	0	0	0	0	27	4	65	0	0	0	0	0	0	0	0	0	0	1	0	0	4	0	4	156	11	63	493	2548	8	9
8961-2	8961	4	2	0	0	0	0	7	888	0	26	18	4	363	16	11	0	27	0	0	0	0	0	8	16	39	0	0	15	0	0	0	0	0	0	0	0	0	0	0	4	6	205	5	75	644	3461	16	36
8961-3	8961	6	7	0	0	0	0	8	1441	5	25	12	5	231	8	8	0	33	0	0	0	3	0	33	27	70	0	0	20	0	0	0	0	0	0	0	0	0	0	2	5	7	99	5	93	352	2557	14	18
8964-1	8964	7	0	0	0	0	0	0	1700	0	19	7	0	176	13	7	0	28	0	0	0	0	0	11	0	54	0	0	0	0	5	0	0	0	0	0	0	0	0	0	0	15	172	5	79	411	2446	14	23
8964-2	8964	8	5	0	0	0	0	2	1791	2	26	12	6	226	10	2	0	26	0	0	0	0	0	25	9	53	0	0	0	0	0	0	0	0	0	0	0	0	0	4	7	0	149	4	71	266	2466	24	16
8964-3	8964	0	0	0	0	0	0	0	1030	0	20	12	0	236	24	4	0	15	0	0	0	0	0	6	5	24	0	0	11	0	0	0	0	0	0	0	0	0	0	8	5	13	186	11	92	381	4166	27	34
8966-1	8966	3	0	0	0	0	0	4	1608	0	22	13	0	281	26	5	0	35	0	0	0	0	0	3	0	76	0	0	7	0	0	0	0	0	0	0	0	0	0	0	3	13	166	9	102	507	2803	15	15
8966-2	8966	1	10	0	0	0	0	15	1452	5	17	1	7	188	19	0	0	30	0	0	0	0	7	16	0	76	0	0	5	0	0	0	0	0	0	0	0	0	0	0	5	4	153	0	66	447	2520	11	38
8966-3	8966	7	17	0	0	0	0	22	985	0	9	5	0	310	10	10	0	27	0	0	0	0	0	29	0	122	0	0	24	0	0	0	0	0	0	0	0	0	0	0	7	3	177	0	114	343	2128	15	30
8967-1	8967	0	0	0	0	0	0	7	1446	0	25	11	0	282	29	6	0	25	0	0	0	0	0	27	0	79	0	0	3	1	0	0	0	0	0	0	0	0	0	4	0	5	178	8	84	523	2497	10	24
8967-2	8967	17	16	0	0	0	0	16	1218	0	26	10	2	219	10	6	0	25	0	0	0	0	0	29	0	72	0	0	0	0	0	0	0	0	0	0	0	0	0	0	1	4	169	5	93	462	2239	13	21
8967-3	8967	0	3	0	0	0	0	10	884	0	12	12	5	227	15	5	0	14	0	0	0	0	0	26	33	78	0	0	14	0	0	0	0	0	0	0	0	0	0	0	0	0	210	8	104	444	2578	15	17
8969-1	8969	0	2	0	0	0	0	8	584	6	7	23	0	620	24	3	0	20	0	0	6	0	0	23	147	16	0	0	16	0	0	0	0	14	0	0	0	0	0	1	6	9	547	19	206	778	3597	45	40
8969-2	8969	15	8	0	0	0	0	7	1348	0	18	12	0	130	20	0	0	23	0	0	0	0	0	24	0	57	0	0	3	0	0	0	0	0	0	0	0	3	0	0	3	8	134	8	62	319	2302	10	15
8969-3	8969	7	9	0	0	0	0	10	1488	4	20	9	0	231	13	9	0	28	0	0	0	0	0	7	0	128	0	0	0	0	0	0	0	0	0	0	0	0	0	0	0	6	160	4	85	292	2732	16	30
8971-1	8971	7	0	0	0	0	0	8	609	3	19	7	0	187	17	6	0	36	0	0	0	0	0	17	29	20	0	0	4	2	12	0	0	0	0	0	0	0	0	0	0	11	175	7	105	511	2934	11	21
8971-2	8971	4	6	0	0	0	0	4	1329	5	16	9	0	197	11	0	0	23	0	0	0	0	0	12	0	71	0	0	4	0	2	0	0	0	0	0	0	1	0	5	5	0	129	5	53	271	2459	17	27
8971-3	8971	8	2	0	0	2	0	6	1122	0	32	6	0	162	6	1	0	27	0	0	0	0	0	14	13	59	0	0	4	0	0	0	0	0	0	0	0	0	0	0	0	2	169	11	90	258	2229	14	19
8974-1	8974	12	0	0	0	0	0	2	1478	0	12	12	0	225	21	4	0	15	0	0	0	0	0	14	0	44	0	0	0	0	0	0	0	0	0	0	0	0	0	3	0	8	194	11	78	360	2335	14	23
8974-2	8974	1	10	0	0	0	0	5	1451	7	18	4	5	170	20	6	0	30	0	0	0	0	0	16	11	72	0	0	6	0	0	0	0	0	0	0	0	0	0	0	0	0	154	10	58	357	2587	18	18
8974-3	8974	0	0	0	0	0	0	8	675	0	10	14	9	571	51	7	0	13	0	0	0	0	0	33	7	0	0	0	5	0	13	0	0	0	0	0	0	0	0	6	6	7	261	11	154	484	4960	49	38
8978-1	8978	8	3	0	0	0	0	10	1483	0	19	6	4	282	10	0	0	25	0	0	0	0	0	23	14	117	0	0	0	0	0	0	0	0	0	0	0	0	0	8	0	0	194	13	158	559	2562	14	24
8978-2	8978	0	3	0	0	0	0	0	402	9	19	15	5	416	30	14	0	13	6	0	0	0	0	9	33	27	0	0	5	0	0	0	0	0	0	0	0	0	0	0	2	17	387	13	171	670	3361	23	30
8978-3	8978	3	14	0	0	6	4	49	1470	93	39	36	31	26	9	48	49	273	11	21	0	7	0	204	1121	29	8	27	286	38	38	19	20	11	0	34	7	0	0	457	62	8	487	28	148	476	3028	48	24
8979-1	8979	10	0	0	0	0	0	14	1084	0	17	3	0	187	13	0	7	11	0	0	0	0	0	0	9	0	0	0	0	0	0	0	0	0	0	0	0	0	0	0	0	8	129	0	70	401	1702	6	19
8979-2	8979	1	3	0	0	0	0	3	1032	0	17	12	0	201	8	0	0	13	0	0	0	0	0	3	0	57	0	0	1	0	0	0	0	0	0	0	0	0	0	3	0	4	162	14	86	497	2669	31	25
8979-3	8979	13	15	0	7	0	0	36	916	12	27	7	0	131	7	14	4	37	0	5	0	9	0	49	180	101	0	8	64	0	0	0	8	5	0	0	0	0	0	0	5	0	141	11	77	312	1797	16	10
8981-1	8981	1	13	0	6	0	0	13	872	1	13	10	6	205	26	7	0	28	0	0	0	0	0	19	50	81	0	0	18	0	0	0	0	0	0	0	0	0	0	0	0	4	262	5	110	451	2061	9	17
8981-2	8981	10	9	0	0	0	0	11	1252	2	25	15	4	227	12	0	0	27	0	0	0	0	0	28	24	80	0	0	10	0	0	0	0	0	0	0	0	0	0	0	0	13	181	9	80	386	2623	9	31
8981-3	8981	0	3	0	0	0	0	0	806	0	23	7	4	404	35	7	0	19	0	0	0	0	0	5	12	24	0	0	7	1	0	0	0	0	0	0	0	0	0	7	6	9	290	12	110	638	3837	16	24
8982-1	8982	0	0	0	0	0	0	5	713	7	21	10	8	354	27	6	0	16	0	0	0	0	0	28	15	46	0	0	17	0	5	2	0	8	0	0	0	0	0	6	3	10	296	27	145	811	3375	26	25
8982-2	8982	7	3	0	0	0	0	8	1031	0	19	9	5	197	11	7	0	14	0	0	0	0	0	22	0	68	0	0	6	0	0	0	0	0	0	0	0	0	0	2	6	15	163	6	78	450	2476	10	18
8982-3	8982	0	5	0	0	0	0	18	553	0	23	13	0	544	40	4	0	23	0	0	8	0	0	5	54	20	0	0	44	0	0	5	0	0	0	0	0	0	0	2	0	0	407	31	248	733	3761	29	66
8983-1	8983	12	5	0	0	0	0	11	1728	2	27	12	0	237	12	7	0	21	0	0	0	0	0	18	7	75	0	0	10	0	0	0	0	0	0	0	0	0	0	0	0	8	123	13	72	628	2387	11	13
8983-2	8983	16	10	0	0	0	0	0	1509	0	23	7	0	162	14	4	0	28	0	0	0	0	0	28	0	48	0	0	11	0	0	0	0	0	0	0	0	0	0	0	0	0	147	0	57	341	2530	8	18
8983-3	8983	0	0	0	0	0	0	0	479	6	19	12	0	324	52	5	0	17	0	0	0	0	0	6	0	13	0	0	0	0	0	0	0	0	0	0	0	0	0	8	0	10	190	9	86	638	3714	38	24
8985-1	8985	9	4	0	0	0	0	0	1648	1	16	7	0	177	18	1	0	25	0	0	0	0	0	13	0	89	0	0	0	5	0	0	0	0	0	0	0	0	1	0	0	0	132	5	40	444	2225	8	4
8985-2	8985	17	10	2	0	0	0	5	1118	0	18	16	4	195	5	3	0	30	0	0	0	0	0	21	0	65	0	0	0	0	0	0	0	0	0	0	0	0	0	0	0	5	150	5	93	235	1933	15	6
8985-3	8985	0	6	0	0	0	0	4	663	9	5	2	9	308	33	0	0	10	0	0	0	0	0	9	0	0	0	0	14	0	0	0	0	0	0	0	0	0	0	12	0	15	198	3	93	663	4154	24	32
8986-1	8986	4	0	0	0	0	0	3	1443	4	15	4	0	128	9	8	0	21	0	0	0	0	0	5	14	0	0	0	6	0	0	0	0	0	0	0	0	0	0	0	0	0	153	0	63	449	2146	8	26
8986-2	8986	12	7	2	0	0	0	0	1632	3	10	8	1	201	18	7	0	31	0	0	0	0	0	19	0	56	0	0	5	0	0	0	0	0	0	0	0	0	0	2	1	3	166	2	65	249	2399	9	15
8986-3	8986	11	6	0	0	0	0	3	1035	4	9	5	3	171	27	1	0	15	0	0	0	0	0	19	3	88	0	0	1	0	0	0	0	2	0	0	0	0	0	0	0	3	134	0	63	271	1734	8	5
8987-1	8987	0	0	0	0	0	0	7	1115	6	15	1	0	121	18	0	6	46	0	5	0	0	0	43	170	41	0	0	14	0	0	0	4	2	0	0	1	0	0	30	5	7	263	9	101	638	2725	10	14
8987-2	8987	2	14	10	0	1	0	17	766	2	15	9	0	168	3	4	0	31	0	0	0	0	0	22	55	80	0	0	22	0	0	0	0	0	0	0	0	0	0	0	3	4	105	5	68	380	1865	1	28
8987-3	8987	13	22	0	0	0	0	0	1096	0	21	9	0	211	23	6	0	24	0	0	0	0	0	5	31	66	0	0	45	0	0	0	0	0	0	0	0	0	0	0	0	0	185	13	107	444	2411	24	30
8988-1	8988	0	6	0	0	0	0	9	1184	0	18	13	9	157	6	0	0	19	0	0	0	0	0	23	17	44	0	0	0	0	4	0	0	0	0	0	0	0	0	0	0	11	190	4	78	439	2789	11	23
8988-2	8988	15	19	0	0	0	0	37	923	5	21	5	0	222	19	2	0	32	0	0	0	0	0	20	45	55	0	0	22	0	0	0	0	0	0	0	0	0	0	0	0	3	188	10	73	443	2157	5	17
8988-3	8988	3	11	0	0	0	0	26	670	0	9	14	2	168	14	0	0	20	4	0	0	0	0	13	62	90	0	0	29	0	0	0	0	0	0	0	0	0	0	0	0	0	138	0	70	326	1937	14	0
8989-1	8989	0	0	0	0	0	0	12	555	0	29	22	4	501	36	5	0	18	0	0	2	0	0	32	15	0	0	0	14	0	0	0	0	0	0	0	0	0	0	6	0	24	151	14	163	809	3984	22	46
8989-2	8989	18	14	4	0	0	0	5	1173	0	16	9	3	218	26	5	0	23	0	0	0	0	0	23	12	105	0	0	9	0	0	0	0	0	0	0	0	0	0	0	0	1	92	0	73	358	2712	7	11
8989-3	8989	9	4	0	0	0	0	12	1110	0	17	11	1	229	22	3	0	36	0	0	0	0	0	8	7	107	0	0	0	0	0	0	0	0	0	0	0	0	0	0	0	2	119	1	88	327	2431	19	20
8990-1	8990	12	9	0	0	0	0	13	2153	6	24	9	0	319	28	4	0	24	0	0	0	0	0	18	0	89	0	0	12	0	4	0	0	0	0	0	0	0	0	4	0	16	120	16	121	527	3114	8	21
8990-2	8990	9	2	0	0	0	5	1	1770	5	14	20	6	231	17	7	4	33	0	0	0	0	0	25	9	77	0	0	0	0	0	2	0	0	0	0	0	0	0	9	0	7	147	8	66	424	2809	10	17
8990-3	8990	14	5	0	0	0	0	0	1270	2	14	7	0	199	23	4	0	23	0	0	0	0	0	8	13	35	0	0	12	0	0	0	5	0	0	0	0	0	0	3	0	0	82	12	53	358	2525	30	0
8992-1	8992	0	0	0	0	0	0	3	721	0	23	11	0	359	39	9	0	28	0	0	0	0	2	15	12	23	0	0	15	0	5	1	0	0	0	0	0	0	0	5	0	22	277	14	146	926	4134	22	40
8992-2	8992	10	9	0	0	0	0	12	1047	2	15	7	0	235	5	11	3	44	0	0	0	0	0	9	0	88	0	0	15	0	0	0	0	0	0	0	0	0	0	0	16	6	208	15	138	419	2417	6	19
8992-3	8992	8	18	0	9	0	0	19	881	0	1	12	8	204	9	5	0	31	0	0	0	0	0	15	26	116	0	0	30	0	0	0	0	0	0	0	0	0	0	0	0	2	138	7	70	314	1858	8	24
8993-1	8993	7	2	0	0	0	0	27	717	0	20	10	1	123	13	4	0	31	0	0	0	0	0	27	80	50	0	0	15	0	0	0	0	0	0	0	0	0	0	0	0	6	215	6	77	438	1831	10	25
8993-2	8993	4	5	0	0	0	0	8	951	0	9	12	4	159	9	0	0	26	0	0	0	0	0	9	0	36	0	0	7	0	0	0	0	0	0	0	0	0	0	0	0	0	172	8	59	365	2091	18	16
8993-3	8993	0	0	0	0	0	0	0	459	4	23	8	9	353	56	10	0	20	0	0	0	0	0	15	0	19	0	0	16	0	0	0	0	0	0	0	0	0	0	4	1	7	311	12	141	725	3405	33	31
8994-1	8994	16	4	0	0	0	0	17	883	0	16	12	0	167	6	0	0	33	0	0	0	0	0	14	22	83	0	0	9	0	0	0	0	2	0	0	0	0	0	0	3	0	132	6	87	420	1870	8	21
8994-2	8994	16	8	1	0	0	0	11	898	0	25	3	4	206	22	1	0	20	0	0	0	0	0	19	3	76	0	0	7	0	0	2	0	0	0	0	0	0	0	0	2	11	112	0	62	436	2179	7	21
8994-3	8994	49	50	0	0	0	10	48	1799	42	43	12	15	20	0	161	38	523	0	36	0	0	3	262	571	27	6	20	108	12	0	0	9	0	10	0	20	208	0	105	84	9	118	12	27	216	1299	12	6
8995-1	8995	13	5	0	0	0	0	7	1636	0	21	0	6	187	11	3	0	19	0	0	0	0	0	16	0	48	0	0	8	0	0	0	0	0	0	0	0	0	0	0	0	1	215	0	84	551	2795	7	20
8995-2	8995	3	6	0	0	0	0	0	769	0	10	3	0	162	6	5	0	16	0	0	0	0	0	22	0	87	0	0	0	0	0	0	0	0	0	0	0	0	0	0	0	8	221	4	91	272	2599	18	33
8995-3	8995	0	0	0	0	0	0	14	508	0	13	5	5	444	26	7	0	13	0	0	0	0	0	17	0	23	0	0	6	0	0	0	1	0	0	0	0	0	0	6	0	0	249	20	154	447	3990	27	11
8997-1	8997	10	6	0	0	0	0	21	1229	0	17	8	0	243	18	5	0	18	0	0	0	0	0	23	0	101	0	0	4	0	0	0	0	0	0	0	0	0	0	2	0	0	169	10	91	532	2585	24	26
8997-2	8997	15	3	0	0	0	0	19	1269	0	24	10	1	209	28	4	0	20	0	0	0	0	0	20	11	53	0	0	6	0	0	0	0	0	0	0	0	0	3	0	0	8	110	10	98	579	2768	16	19
8997-3	8997	4	5	0	0	0	0	15	1497	0	16	5	1	204	25	5	0	17	0	0	0	0	0	21	8	59	0	0	5	0	0	0	0	0	0	0	0	0	0	0	0	2	147	10	74	401	2891	8	13
8998-1	8998	7	2	0	0	2	0	0	1791	0	21	15	0	167	0	4	0	40	0	0	0	0	0	28	0	72	0	0	0	4	0	0	0	0	0	0	0	0	0	0	6	8	178	7	79	489	2615	7	11
8998-2	8998	16	6	0	0	0	1	12	1571	2	16	11	1	243	11	0	0	22	0	0	0	0	0	27	0	92	0	0	0	0	0	0	0	0	0	0	0	0	0	0	0	8	167	9	63	369	2543	10	0
8998-3	8998	9	7	0	0	0	0	1	1308	0	15	0	5	183	13	4	0	27	0	0	0	0	0	4	0	85	0	0	0	0	0	0	0	0	0	0	0	0	0	0	0	0	115	6	63	443	2423	19	26
8999-1	8999	10	9	0	0	0	0	4	1444	0	19	11	0	86	7	0	0	12	0	0	0	0	0	22	16	45	0	0	19	0	0	0	0	0	0	0	0	0	0	0	0	0	107	0	67	400	2483	4	6
8999-2	8999	9	3	0	0	0	0	24	1084	2	25	3	2	200	19	0	0	22	0	0	0	5	0	21	0	42	0	0	8	0	0	0	0	0	0	0	0	0	0	1	7	5	145	7	66	503	2599	27	33
8999-3	8999	5	0	0	0	0	6	0	653	0	11	15	0	449	47	0	0	9	0	0	0	0	0	6	0	36	0	0	12	0	0	0	3	0	0	0	0	0	0	5	5	0	155	13	144	540	4496	32	30
9000-1	9000	0	0	0	0	0	0	0	1174	0	24	0	0	200	21	7	0	17	0	0	0	0	0	29	18	48	0	0	4	4	0	0	0	0	0	0	0	0	0	2	0	15	175	9	94	672	3055	19	32
9000-2	9000	2	8	0	0	4	0	8	1297	0	21	7	0	257	27	5	0	27	0	0	0	0	0	6	12	119	0	0	0	0	0	0	0	0	0	0	0	0	0	0	0	5	137	8	87	366	2450	20	19
9000-3	9000	7	2	0	0	0	0	0	965	0	28	10	0	267	19	7	0	17	0	0	0	0	0	9	14	54	0	0	7	0	5	0	3	0	0	0	0	0	5	0	0	21	194	4	66	856	2770	22	30
9001-1	9001	10	0	0	0	0	0	4	1400	0	18	3	4	207	9	4	0	21	0	0	0	0	0	32	2	60	0	0	11	0	0	0	0	0	0	0	0	0	0	0	0	0	191	8	93	358	2326	9	14
9001-2	9001	1	10	0	4	0	0	17	1107	10	19	16	4	180	10	9	0	37	0	0	4	0	0	12	0	117	0	0	13	0	0	2	0	1	0	0	0	0	0	0	7	0	161	6	104	424	2346	17	5
9001-3	9001	4	7	0	0	0	0	3	1611	0	19	22	5	238	11	1	0	30	0	0	0	0	0	17	14	52	0	0	0	0	0	0	0	0	0	0	0	0	0	0	7	6	142	4	84	462	2875	8	21
9002-1	9002	18	5	0	0	0	0	7	1817	5	38	8	5	233	7	6	0	30	0	0	0	0	0	16	11	109	0	0	14	0	0	0	0	1	0	0	0	0	0	0	5	2	131	0	78	311	2658	8	13
9002-2	9002	11	7	0	0	0	0	0	1391	0	17	3	0	123	20	4	0	12	0	0	0	0	0	9	0	0	0	0	0	0	0	0	0	0	0	0	0	0	0	0	0	6	132	0	47	304	2001	11	6
9002-3	9002	2	14	0	0	0	2	14	833	0	17	16	4	105	8	0	0	21	0	0	0	0	0	19	0	115	0	0	6	0	0	0	0	0	0	0	0	0	0	0	0	0	145	2	65	284	1833	12	25
9003-1	9003	8	10	0	0	1	0	20	1526	2	8	6	2	241	14	0	0	15	0	0	0	0	0	22	15	75	0	0	0	0	0	0	0	2	0	0	0	0	0	0	2	0	107	9	132	515	2576	6	28
9003-2	9003	10	2	0	0	0	0	15	1087	0	43	9	0	190	9	0	0	22	0	0	0	0	0	5	0	56	0	0	20	0	4	0	0	0	0	0	0	0	0	0	0	5	106	9	67	394	2214	14	16
9003-3	9003	0	0	0	0	0	0	1	549	3	16	8	11	335	27	12	0	14	0	0	0	0	0	26	20	35	0	0	15	0	0	0	0	0	0	0	0	0	0	4	6	7	253	8	162	740	3781	22	20
9004-1	9004	9	0	0	0	0	0	3	1492	0	17	12	5	190	18	7	0	29	0	0	0	0	0	22	0	89	0	0	0	0	0	0	0	0	0	0	0	0	1	0	10	0	139	5	94	378	2657	10	26
9004-2	9004	6	2	0	0	0	0	13	1644	0	14	5	1	185	7	3	0	26	0	0	0	0	0	15	0	72	0	0	1	0	0	0	0	4	0	0	0	0	0	0	0	0	140	11	64	259	2452	8	8
9004-3	9004	3	6	0	0	0	0	8	1486	3	19	6	0	223	15	0	0	16	0	0	0	0	0	25	0	85	0	0	5	0	0	0	0	0	0	0	0	0	0	0	0	0	134	2	56	257	2738	13	16
9005-1	9005	3	7	0	0	0	0	8	1413	4	23	20	0	244	17	7	0	26	0	0	0	0	0	26	5	0	0	0	15	0	0	0	0	0	0	0	0	2	0	4	0	13	197	9	70	310	2376	5	17
9005-2	9005	10	9	0	0	0	0	8	746	3	11	5	11	197	25	4	0	18	0	0	0	0	0	15	11	82	0	0	9	0	0	0	0	0	0	0	0	0	0	0	0	2	182	12	78	366	1732	10	15
9005-3	9005	6	13	0	0	0	0	26	900	0	18	23	4	230	16	3	0	27	0	3	0	0	0	16	7	134	2	0	20	0	0	0	0	0	0	0	1	0	0	0	0	5	182	2	92	335	1946	10	31
9006-1	9006	2	3	0	0	0	0	5	1841	0	32	17	0	262	13	5	0	24	0	0	0	0	0	28	0	125	0	0	21	0	0	0	0	0	0	0	0	0	0	0	0	7	254	9	93	548	2815	26	36
9006-2	9006	8	6	0	0	0	0	15	1631	6	21	6	1	219	17	0	0	31	0	0	0	0	0	14	0	64	0	0	0	0	0	0	0	0	0	0	0	0	1	9	0	7	268	0	47	427	2517	12	18
9006-3	9006	0	9	0	0	0	0	4	1100	0	28	6	0	262	16	4	0	32	0	0	0	0	0	10	7	113	3	0	15	0	0	0	0	0	0	0	0	0	0	3	4	0	214	6	108	292	2112	12	22
9008-1	9008	1	0	0	0	0	0	2	1386	0	24	23	0	240	16	5	0	16	0	0	0	0	0	19	0	72	0	0	9	0	0	0	0	0	0	0	0	0	0	0	0	0	191	12	62	623	2668	18	40
9008-2	9008	5	6	2	0	0	0	6	1404	4	15	9	2	170	13	4	0	23	0	0	0	0	0	24	0	38	0	0	4	0	0	0	0	0	0	0	0	0	0	0	1	8	149	8	63	307	2264	9	15
9008-3	9008	5	9	0	0	0	0	4	1548	0	22	5	0	177	5	1	0	30	0	0	0	0	0	17	12	80	0	0	0	0	0	0	0	0	0	0	0	0	0	4	0	6	175	6	86	335	2709	15	33
9010-1	9010	2	3	0	0	0	0	0	840	2	20	6	10	353	20	0	0	5	0	0	0	0	0	21	12	64	0	0	12	0	0	0	0	0	0	0	0	0	0	2	9	10	294	11	144	591	3398	21	41
9010-2	9010	15	14	0	0	0	0	16	1041	0	19	18	0	202	11	8	0	25	0	0	0	0	0	22	12	102	0	0	18	0	0	0	0	0	0	0	0	0	0	0	0	4	213	10	94	324	2064	9	14
9010-3	9010	1	6	0	0	0	0	8	958	0	15	11	0	144	12	7	0	23	0	0	0	0	0	30	0	51	0	0	4	0	0	0	0	0	0	0	0	0	0	0	14	0	145	10	56	354	1979	1	15
9013-1	9013	5	2	0	0	0	0	0	1888	0	23	9	6	253	22	0	3	34	0	0	0	0	0	14	0	86	0	0	12	0	0	0	0	0	0	0	0	0	0	2	0	4	196	5	65	489	2797	15	9
9013-2	9013	7	8	0	0	0	0	0	1195	0	24	16	0	254	13	4	0	18	0	0	0	0	0	5	16	132	0	0	2	0	0	0	0	0	0	0	0	0	0	2	0	0	259	4	92	437	2562	9	35
9013-3	9013	0	3	0	0	0	0	5	463	6	12	18	5	324	28	4	0	21	0	0	0	0	0	3	24	50	0	0	16	0	0	0	0	0	0	0	0	0	0	3	0	0	318	8	124	388	3265	26	36
9015-1	9015	3	4	0	0	0	0	15	1160	8	28	9	0	286	16	3	3	13	0	0	0	0	0	7	7	52	0	0	17	0	0	0	0	1	0	0	0	0	0	0	0	0	271	8	136	423	2659	22	30
9015-2	9015	15	5	0	0	0	0	0	1483	0	23	5	2	181	14	6	0	29	0	0	0	0	5	19	0	54	0	0	1	0	0	0	0	0	0	0	0	0	0	0	4	0	150	2	65	318	2189	5	8
9015-3	9015	0	3	0	0	0	0	8	435	5	16	11	0	418	28	7	0	22	0	0	0	0	1	18	0	19	0	0	9	0	0	0	0	0	0	0	0	0	0	8	9	7	361	16	152	651	3458	23	42
9016-1	9016	3	5	0	0	0	0	12	1026	0	17	12	0	181	3	2	0	20	0	0	0	0	0	20	15	36	0	0	4	0	0	0	0	0	0	0	0	0	0	0	0	14	148	9	81	509	2337	9	15
9016-2	9016	24	9	4	0	0	0	16	1037	0	17	7	0	191	13	5	0	25	0	0	0	0	0	32	0	69	0	9	4	0	0	0	0	0	0	0	0	0	0	0	0	0	146	6	60	377	2314	12	17
9016-3	9016	0	0	0	0	0	0	23	487	10	20	13	7	285	20	0	4	0	3	0	0	0	0	21	18	57	5	0	27	4	0	0	0	0	0	0	0	0	0	18	10	17	188	24	171	806	3964	35	17
9017-1	9017	1	5	0	3	0	0	35	859	2	13	3	4	218	13	6	0	44	0	0	0	0	0	13	148	102	0	0	36	0	0	0	0	11	0	0	0	0	0	0	0	9	155	9	105	356	2305	10	21
9017-2	9017	2	7	0	0	0	0	17	979	0	13	7	0	219	10	0	0	32	0	0	0	6	0	19	58	75	0	0	54	2	0	0	0	0	1	0	0	0	6	0	0	7	153	9	89	680	2165	18	20
9017-3	9017	0	0	0	0	0	0	10	316	3	20	11	10	340	36	0	0	8	3	0	0	0	0	11	118	28	0	0	33	0	0	0	0	0	0	0	0	0	0	5	8	0	228	24	140	687	3414	16	25
9018-1	9018	3	3	0	0	0	0	0	1654	0	20	0	0	133	14	0	0	30	0	0	0	0	0	3	10	100	0	0	0	0	0	0	0	0	0	0	0	0	0	0	0	0	160	10	65	406	2041	11	19
9018-2	9018	4	5	0	0	3	0	8	961	5	25	0	0	133	10	0	0	14	0	0	0	0	0	3	15	0	0	0	16	0	0	0	0	0	0	0	1	0	0	0	4	8	198	8	80	314	1904	9	18
9018-3	9018	0	0	0	0	0	0	0	502	0	15	4	7	423	42	7	0	17	0	0	0	0	0	19	8	21	0	0	3	0	0	0	0	0	0	0	0	0	0	3	0	4	217	6	98	494	4494	35	33
9019-1	9019	8	1	0	0	0	2	0	2231	1	23	9	0	172	9	4	0	22	2	0	0	0	0	27	0	48	0	0	0	0	0	0	0	3	0	0	0	0	0	3	0	12	159	8	86	544	2837	13	26
9019-2	9019	9	5	0	20	4	0	25	955	9	27	17	2	10	2	23	9	182	0	0	0	12	0	69	119	110	0	4	96	0	9	4	59	0	0	0	0	2	0	15	19	15	182	19	107	337	1339	4	10
9019-3	9019	5	10	0	0	0	0	8	1037	0	14	17	4	213	15	2	0	21	0	0	0	0	0	12	12	109	0	0	0	0	0	0	0	0	0	0	0	0	0	12	9	3	135	7	41	267	2040	0	28
9020-1	9020	7	0	0	0	0	0	11	1651	0	21	18	0	228	0	4	0	30	0	0	0	0	0	21	0	95	0	0	0	0	0	0	0	0	0	0	0	0	0	2	0	5	149	15	91	542	2525	22	14
9020-2	9020	11	6	0	2	0	0	23	1230	0	18	8	0	158	15	0	0	22	0	0	0	0	0	5	4	73	0	0	0	0	0	0	0	0	0	0	0	0	0	10	2	0	135	4	69	506	2317	20	18
9020-3	9020	0	0	0	0	0	0	0	653	1	9	8	0	323	40	6	0	11	0	0	0	0	0	4	0	0	0	0	11	0	0	0	0	0	0	0	0	0	0	4	0	11	194	8	92	463	3236	16	36
9021-1	9021	6	0	0	0	0	0	5	970	2	29	3	3	197	8	2	0	26	0	0	0	0	0	24	0	55	0	0	8	0	0	0	0	0	0	0	0	0	0	1	0	0	161	9	90	419	2023	20	15
9021-2	9021	6	11	0	0	0	0	16	979	2	16	11	2	186	15	7	0	17	0	0	0	1	0	14	0	60	0	0	0	1	0	0	0	0	0	0	0	0	0	0	0	0	176	8	77	275	2044	11	19
9021-3	9021	1	0	0	0	6	2	15	659	0	21	18	10	449	18	16	5	13	0	0	0	0	0	17	22	57	0	0	22	0	3	0	0	0	0	0	0	0	0	13	16	8	377	23	211	762	4638	35	54
9023-1	9023	0	0	0	0	0	0	4	303	2	25	12	0	294	18	0	0	30	0	0	0	5	0	23	21	27	0	0	26	0	0	0	0	5	0	0	0	0	0	17	4	15	246	12	126	776	3104	16	22
9023-2	9023	0	0	0	0	0	0	10	309	0	27	15	0	316	23	0	4	22	0	0	0	3	0	7	20	0	2	0	24	0	5	0	0	0	0	0	0	0	0	5	7	18	209	15	108	689	3192	21	29
9023-3	9023	4	5	0	0	0	0	18	812	0	25	8	0	174	17	10	0	45	0	0	0	0	6	12	0	70	0	0	9	5	0	0	0	0	0	0	0	0	0	7	0	10	98	0	41	351	1728	19	11
9026-1	9026	14	0	0	0	0	0	20	1387	0	14	10	0	197	21	0	0	9	0	0	0	0	0	0	0	83	0	0	0	0	0	0	0	0	0	0	0	0	0	5	0	0	133	0	93	614	2734	12	23
9026-2	9026	11	6	0	0	0	0	4	1467	0	23	16	0	162	19	0	0	24	0	0	0	0	0	15	0	94	0	0	0	0	0	0	0	0	0	0	0	0	0	0	3	0	166	7	77	398	2427	17	22
9026-3	9026	0	0	0	0	0	0	0	626	0	22	9	7	374	64	3	0	17	0	0	0	0	0	14	0	37	0	8	0	0	0	0	0	0	0	0	0	0	0	18	0	0	242	11	164	507	4810	23	48
9027-1	9027	9	10	0	0	0	0	21	997	0	12	4	4	178	9	8	0	34	0	0	0	0	0	10	8	68	0	0	2	0	0	0	0	0	0	0	0	0	0	0	5	16	175	10	74	352	1798	14	17
9027-2	9027	3	4	0	0	0	0	6	1089	4	16	4	0	181	13	0	0	24	0	0	0	0	0	27	0	91	0	0	4	0	0	0	0	0	0	0	0	0	0	0	0	0	76	4	63	298	1993	14	21
9027-3	9027	0	3	0	0	0	0	13	504	7	18	10	7	428	23	10	0	9	0	0	0	1	0	21	9	51	0	0	9	2	0	0	0	0	0	0	0	0	0	6	2	0	428	12	158	459	4162	45	67
9028-1	9028	13	20	0	4	0	0	22	1402	0	19	0	1	214	14	0	0	26	0	0	0	0	0	12	23	118	0	0	5	0	0	0	0	0	0	0	0	0	0	0	0	2	213	4	83	581	2865	24	17
9028-2	9028	9	16	0	0	0	0	24	1199	7	11	11	2	260	30	0	0	17	0	0	0	0	0	13	12	98	0	0	15	0	0	0	0	0	2	0	0	0	0	0	2	0	131	3	103	373	2751	15	13
9028-3	9028	0	1	0	0	0	0	15	397	9	16	23	4	532	84	0	0	12	0	0	0	0	0	10	14	0	0	0	11	0	0	0	0	0	0	0	0	0	0	7	5	16	297	12	172	779	4712	27	41
9029-1	9029	0	8	0	0	0	0	17	595	8	19	12	17	535	44	3	0	25	0	0	0	0	0	25	19	47	3	0	16	3	0	0	0	3	0	0	0	0	0	7	6	10	428	26	251	895	4824	48	91
9029-2	9029	4	1	0	0	0	0	10	1206	7	18	3	1	260	29	2	0	31	0	0	0	0	0	12	0	49	0	0	7	0	0	0	0	0	0	0	0	0	2	0	0	5	160	5	69	509	3113	17	25
9029-3	9029	7	7	9	0	0	0	16	841	2	5	11	7	195	17	5	3	36	0	0	0	0	0	16	21	116	0	0	5	0	0	0	0	4	0	0	0	0	0	0	2	0	115	5	57	211	1667	15	8
9031-1	9031	0	1	0	0	0	0	13	528	6	26	16	0	258	11	0	0	0	0	0	0	0	0	3	53	0	0	0	34	0	0	0	0	0	0	0	0	0	0	6	0	12	287	0	132	626	3118	13	25
9031-2	9031	30	15	0	8	0	0	22	964	30	24	27	3	9	0	39	29	286	0	19	0	0	0	135	269	25	0	0	53	10	15	0	0	0	0	0	10	12	0	28	25	0	203	18	55	330	1498	10	7
9031-3	9031	0	3	0	0	0	0	28	673	14	28	25	9	212	13	15	5	33	0	0	0	32	0	16	575	72	0	14	112	0	14	0	69	3	0	0	0	0	0	9	5	9	223	32	99	454	2272	24	15
9033-1	9033	0	16	0	0	2	0	0	534	1	24	13	6	314	11	6	0	16	0	0	0	0	0	10	0	34	0	0	0	0	12	0	0	0	0	0	0	0	0	0	5	22	199	12	116	612	3409	18	37
9033-2	9033	6	2	0	0	0	0	15	976	0	17	6	0	207	12	5	0	29	0	0	0	0	0	15	12	91	0	0	6	0	0	0	0	0	0	0	0	0	0	0	0	1	155	10	102	312	1738	12	15
9033-3	9033	3	56	0	0	0	0	12	415	7	7	11	10	770	118	14	0	13	0	0	0	0	0	16	0	57	0	0	9	0	0	0	0	0	0	0	0	0	0	4	8	8	1141	16	134	1157	4452	30	29
9034-1	9034	15	10	0	9	0	0	29	1319	7	24	9	0	320	26	10	0	46	0	0	0	0	0	27	53	176	0	0	45	0	0	0	0	14	0	0	0	0	3	0	0	9	241	12	122	491	2679	18	28
9034-2	9034	4	6	0	0	0	0	2	1418	0	21	6	0	208	12	0	0	21	0	0	0	0	0	13	14	58	0	0	4	0	0	0	0	0	0	0	0	0	0	0	3	3	167	10	64	421	2466	15	27
9034-3	9034	8	16	0	3	0	0	24	841	4	32	6	0	66	8	14	0	79	0	0	0	2	0	37	22	83	0	0	44	0	0	0	2	0	0	2	1	0	0	0	13	0	122	15	86	317	1604	3	14
9035-1	9035	2	2	0	0	0	0	12	1789	0	15	9	2	220	16	9	0	34	0	0	0	0	0	22	0	64	0	0	8	0	0	0	0	0	0	0	0	0	0	3	0	6	131	15	69	335	2798	6	21
9035-2	9035	5	9	0	0	0	0	9	1497	0	24	13	0	192	16	4	0	33	0	0	0	0	0	22	0	65	0	0	4	0	0	0	0	0	0	0	0	0	0	6	0	7	182	8	58	329	2522	10	11
9035-3	9035	8	7	0	0	0	0	0	1312	0	7	11	0	203	16	6	0	39	0	0	0	0	0	25	15	42	0	0	9	0	0	0	0	0	0	0	0	0	0	0	11	0	167	0	69	305	2643	19	22
9036-1	9036	3	0	0	0	0	0	22	1045	9	21	9	7	322	17	0	0	28	0	0	0	0	0	11	44	89	0	3	19	0	0	0	0	8	0	3	0	0	0	0	7	6	433	12	139	470	2576	9	26
9036-2	9036	0	3	0	0	0	0	10	855	0	9	4	0	250	35	3	0	23	0	0	0	0	0	3	0	59	0	0	18	0	0	0	0	0	0	0	0	0	0	0	0	0	158	7	79	400	2752	8	18
9036-3	9036	0	0	0	0	0	0	0	800	3	15	8	6	500	65	5	0	11	0	0	0	0	0	14	11	18	0	0	14	0	0	0	0	0	0	0	0	0	0	9	6	12	343	9	112	680	3867	29	24
9037-1	9037	5	10	0	0	0	0	17	1414	7	13	0	0	258	7	7	0	32	0	0	0	0	0	24	0	67	0	0	0	0	0	0	0	0	0	0	0	0	0	9	6	6	188	6	109	436	2799	7	13
9037-2	9037	7	10	0	0	0	0	11	1404	6	28	7	9	183	10	4	0	48	0	0	0	0	0	26	18	80	0	0	6	0	0	0	0	0	0	0	0	0	0	5	0	5	135	8	82	407	2468	7	25
9037-3	9037	6	0	0	0	0	4	6	1422	5	18	5	0	194	2	3	0	26	0	0	0	0	0	7	11	41	0	0	10	0	0	0	0	0	0	0	0	0	0	0	3	0	167	6	27	338	2549	15	14
9038-1	9038	5	0	0	0	0	0	0	1547	0	26	0	2	218	14	9	0	24	0	0	0	0	0	20	11	90	0	0	10	0	0	0	0	0	0	0	0	0	0	0	6	12	267	11	103	480	2952	19	23
9038-2	9038	2	0	0	0	0	0	7	779	0	11	9	0	440	31	0	0	15	0	0	0	0	0	13	6	118	0	0	11	0	0	0	4	0	0	0	0	0	0	0	1	8	288	10	137	829	3589	30	28
9038-3	9038	6	14	0	1	0	0	33	986	7	9	0	12	224	17	8	0	27	0	0	9	0	0	28	53	96	0	0	44	0	0	0	0	0	0	0	0	0	0	0	0	6	206	7	124	373	2092	9	28
9039-1	9039	9	8	0	0	0	0	8	1628	0	28	3	0	203	8	9	0	18	0	0	0	0	0	21	0	68	0	0	0	1	0	0	0	0	0	0	0	0	0	0	0	3	163	0	54	481	2348	6	24
9039-2	9039	8	0	0	0	0	0	10	1215	0	22	6	0	286	6	3	0	17	0	0	0	0	0	10	0	65	0	0	0	0	0	0	0	0	0	0	0	0	0	5	0	0	198	2	78	399	2754	15	12
9039-3	9039	11	9	0	5	0	0	8	1265	0	11	10	0	247	19	9	0	31	0	0	0	0	0	28	11	80	0	0	10	0	0	0	0	0	0	0	0	1	0	0	0	0	176	9	77	367	2506	16	24
9041-1	9041	9	9	0	0	0	0	16	998	7	21	7	0	254	12	11	0	30	0	0	0	0	0	7	14	114	0	0	6	0	0	0	0	0	0	0	0	0	0	3	0	0	229	17	89	405	2192	11	20
9041-2	9041	5	10	3	0	0	0	0	1577	0	18	10	0	194	17	1	0	15	0	0	0	0	0	18	5	59	0	0	7	0	0	0	0	0	0	0	0	0	0	3	6	6	142	8	94	312	2535	15	21
9041-3	9041	4	10	0	0	0	0	1	1923	0	13	7	0	224	10	0	0	25	0	0	0	0	0	6	0	70	0	0	3	0	0	0	0	0	0	0	0	0	0	7	0	3	133	4	66	293	2689	14	15
9043-1	9043	1	0	0	0	0	0	0	955	8	24	14	4	447	52	11	0	19	0	0	0	0	0	14	9	44	0	0	13	0	0	0	0	2	0	0	0	0	0	9	5	9	262	12	176	549	3750	31	36
9043-2	9043	0	11	0	0	0	0	11	1339	0	17	8	1	181	25	9	0	10	0	0	0	0	0	21	0	41	0	0	0	0	0	0	0	0	0	0	0	0	0	0	3	9	153	6	56	473	2360	19	24
9043-3	9043	0	0	0	0	0	0	2	378	0	13	21	8	424	39	0	0	16	0	0	0	0	0	0	15	0	0	0	20	0	0	0	0	0	0	0	0	0	0	3	2	4	263	19	171	510	3478	13	40
9046-1	9046	3	10	0	0	0	0	8	1719	0	35	3	0	254	6	0	4	29	0	0	0	0	0	12	0	40	0	0	13	3	0	0	0	0	0	0	0	0	0	0	0	6	149	6	68	596	3056	12	18
9046-2	9046	0	3	0	0	0	0	10	962	0	21	14	0	181	8	4	0	27	0	0	0	0	0	19	0	97	0	0	14	0	0	0	0	0	0	0	0	0	0	0	0	3	134	4	45	323	1865	11	10
9046-3	9046	0	2	0	0	0	0	3	546	4	17	15	12	556	36	6	0	6	0	0	0	0	0	19	13	15	0	0	19	0	0	0	0	0	0	0	0	0	0	16	0	1	337	15	181	346	4682	37	38
9052-1	9052	9	3	0	0	2	0	23	1047	5	33	7	0	176	8	0	0	18	0	0	0	0	0	23	37	41	0	0	17	0	0	0	0	0	0	0	0	0	0	0	0	7	101	12	83	388	1681	14	15
9052-2	9052	5	1	0	2	0	0	10	1052	4	15	0	0	210	9	8	0	16	0	0	0	0	0	13	0	68	0	0	5	0	0	0	0	0	0	0	0	0	0	8	12	5	61	8	54	392	2313	18	22
9052-3	9052	0	3	0	0	0	0	12	404	0	19	10	5	401	30	0	0	19	0	0	0	0	0	12	11	27	0	0	15	4	0	0	0	0	0	0	0	0	0	5	7	9	184	25	146	713	3769	21	40
9053-1	9053	3	4	0	0	0	0	10	846	1	15	6	6	380	21	8	0	27	0	0	0	10	0	18	13	45	0	0	7	0	0	0	0	0	0	0	0	0	0	5	6	8	281	16	181	744	3444	26	31
9053-2	9053	9	7	0	0	0	0	0	1501	0	17	6	1	220	15	0	0	28	0	0	0	0	0	20	0	95	0	0	7	5	0	0	0	0	0	0	0	0	0	10	7	4	128	5	67	327	2383	11	15
9053-3	9053	11	14	0	0	0	0	23	1007	0	22	5	0	265	9	15	4	36	0	0	0	0	0	38	0	101	0	0	14	0	0	0	0	0	0	0	0	0	0	0	5	0	163	3	48	306	2173	14	12
9054-1	9054	4	9	0	0	0	0	12	1498	11	23	0	0	242	12	5	0	23	0	0	0	0	0	15	0	66	0	0	0	2	0	0	0	0	0	0	0	0	0	0	0	6	166	9	78	537	2244	19	14
9054-2	9054	6	3	0	0	0	0	3	1213	0	14	12	0	179	16	0	0	36	0	0	0	0	0	22	7	51	0	0	5	2	0	0	0	0	0	0	0	0	0	5	4	0	186	0	61	507	2072	8	12
9054-3	9054	0	0	0	0	0	0	18	741	4	17	15	10	392	33	7	0	25	6	0	0	0	0	35	29	0	0	0	16	0	0	0	0	0	0	0	0	0	0	3	3	0	324	24	193	652	3464	32	50
9056-1	9056	0	0	0	0	0	0	12	492	7	32	9	8	431	38	0	0	22	0	0	13	0	0	14	378	43	0	0	26	0	0	0	0	0	0	0	0	0	0	0	3	11	261	16	146	690	3136	19	33
9056-2	9056	9	9	0	0	0	0	15	988	0	20	9	5	159	5	5	6	36	0	0	0	0	0	22	93	82	0	0	43	0	0	0	0	0	0	0	0	0	0	0	0	0	94	6	85	357	2149	11	31
9056-3	9056	8	12	0	20	0	0	26	834	4	30	9	3	12	0	13	13	86	0	8	4	7	5	47	49	49	0	0	49	0	0	0	0	0	0	2	14	0	0	7	5	0	173	10	49	303	1185	5	4
9057-1	9057	3	5	0	0	0	0	0	1140	0	20	8	0	239	25	2	0	19	0	0	0	0	0	19	4	29	0	0	7	2	0	0	0	0	0	0	0	0	0	0	2	7	197	9	91	558	3124	20	39
9057-2	9057	10	1	0	0	0	0	4	1067	8	16	8	0	199	26	4	0	24	0	0	0	0	0	32	0	48	0	0	0	0	0	0	0	0	0	0	0	0	0	0	0	0	127	6	80	356	2630	8	12
9057-3	9057	0	0	0	0	0	0	0	368	6	18	24	18	474	23	0	0	19	0	0	0	0	0	8	14	0	3	0	16	2	0	0	0	0	0	0	0	0	0	2	0	10	271	20	174	589	3722	38	44
9059-1	9059	11	0	0	0	0	0	9	1082	0	15	6	1	177	5	3	0	15	0	0	0	0	0	30	8	37	0	0	7	2	4	0	0	0	0	0	0	0	0	0	0	8	161	0	63	513	2288	7	19
9059-2	9059	7	20	5	0	0	0	27	988	0	15	15	4	135	14	0	3	35	0	0	0	0	0	22	0	99	0	0	18	0	0	0	0	0	0	4	0	0	5	0	6	0	115	12	67	387	2297	15	16
9059-3	9059	2	9	0	0	0	0	20	909	1	16	7	9	347	31	0	4	38	0	0	0	0	0	24	94	107	0	0	57	0	4	0	10	0	0	0	0	0	0	0	10	9	240	12	137	505	2735	12	14
9060-1	9060	0	5	0	0	0	0	13	1624	4	16	15	6	245	13	3	0	24	0	0	3	0	0	21	7	88	0	3	9	0	0	0	0	0	0	0	0	0	0	4	1	3	159	4	80	532	2410	20	27
9060-2	9060	3	0	0	2	0	0	0	1153	0	27	9	1	176	20	5	0	26	0	0	0	0	0	18	16	78	0	0	8	0	0	0	0	0	4	0	0	0	0	0	4	0	192	7	60	283	2278	18	24
9060-3	9060	0	0	0	0	0	0	0	311	0	5	8	6	339	54	8	0	24	0	0	0	0	0	7	10	0	0	0	8	0	0	0	0	0	0	0	0	0	0	0	0	14	259	12	115	686	3995	19	18
9144-1	9144	0	5	0	0	0	0	0	916	0	16	13	0	263	13	0	0	17	0	0	0	0	0	15	0	0	0	0	7	0	0	0	0	0	0	0	0	0	0	0	2	11	102	8	77	553	2997	12	19
9144-2	9144	25	11	0	0	0	0	12	1511	5	10	17	6	263	22	0	0	34	0	0	0	0	0	22	13	97	0	0	9	0	9	0	0	0	0	0	0	0	0	0	4	9	84	4	81	361	2701	21	16
9144-3	9144	0	1	0	0	1	0	9	596	13	22	11	0	390	46	0	0	19	0	0	0	4	0	9	0	13	0	0	21	3	0	0	4	1	0	0	0	0	0	11	0	18	188	14	108	523	4022	27	23
9145-1	9145	0	2	0	0	3	0	10	574	15	31	24	0	342	16	7	0	17	0	0	0	0	0	21	0	28	0	0	18	0	0	0	0	1	0	0	0	0	0	4	13	25	246	11	192	980	3931	33	45
9145-2	9145	5	6	0	0	0	0	13	1233	0	32	16	0	211	10	0	0	23	0	0	0	0	0	30	0	68	0	0	0	0	0	0	0	4	0	0	0	0	0	0	0	2	155	16	83	424	2026	9	13
9145-3	9145	11	10	0	0	0	0	12	925	0	12	3	4	131	12	0	0	41	0	0	0	0	0	22	0	73	0	0	8	0	0	0	0	0	0	2	0	0	0	0	0	0	130	2	89	339	1904	14	21
9146-1	9146	9	1	0	0	0	0	4	1176	0	21	22	2	85	5	11	0	33	0	0	0	0	0	22	0	41	0	0	0	0	0	0	0	0	0	0	0	0	0	1	0	0	182	5	71	419	2132	10	20
9146-2	9146	3	9	0	0	0	0	5	1360	0	15	12	3	185	28	0	0	25	0	0	0	0	0	17	33	89	0	0	12	0	0	0	0	0	0	0	0	0	0	0	0	5	149	0	85	370	2333	9	24
9146-3	9146	0	0	0	0	0	0	0	631	10	11	15	8	463	42	9	0	25	0	0	0	0	0	27	14	20	0	0	18	0	11	0	2	0	0	0	0	0	0	11	0	7	304	8	172	779	4896	35	39
9147-1	9147	0	0	0	0	0	0	7	666	0	37	5	0	280	11	5	0	11	0	0	0	0	0	23	16	39	0	0	4	0	0	0	0	0	0	0	0	0	0	4	4	19	258	15	95	620	3734	19	36
9147-2	9147	14	24	0	0	0	0	20	1107	12	14	11	1	222	15	7	0	56	0	0	0	0	0	28	9	150	0	0	0	0	0	0	0	0	0	0	0	0	0	0	0	2	173	14	112	444	2062	20	42
9147-3	9147	0	2	0	0	0	0	0	409	8	18	13	9	450	50	6	0	16	0	0	0	0	0	12	16	13	0	0	19	0	0	0	0	0	0	0	0	0	0	12	0	4	271	10	160	633	3428	34	35
9148-1	9148	6	4	0	0	0	0	8	1375	0	9	8	0	115	3	0	0	16	0	0	0	0	0	19	0	76	0	0	0	0	0	0	0	0	0	0	0	0	0	0	0	5	128	7	67	492	2110	14	14
9148-2	9148	1	6	0	0	0	0	5	768	6	18	8	1	427	23	5	3	15	0	0	0	0	0	19	6	47	0	0	6	0	7	0	6	0	0	0	0	0	0	4	6	15	284	10	131	762	3636	42	25
9148-3	9148	0	4	0	2	0	0	7	534	8	22	19	0	400	28	11	0	24	0	0	0	0	0	8	26	47	0	0	24	0	0	0	0	10	0	0	0	0	0	0	10	9	349	21	208	619	3971	32	44
9149-1	9149	8	1	0	0	0	0	12	1599	0	7	4	0	205	11	0	0	10	0	0	0	0	0	20	6	78	0	0	0	1	0	0	0	0	0	0	0	0	0	0	0	3	175	6	43	463	2224	10	23
9149-2	9149	13	14	0	0	0	6	0	1298	2	19	12	0	193	27	6	0	27	0	0	0	0	0	14	0	93	0	0	0	0	0	0	0	0	0	0	0	0	0	1	0	0	183	1	81	452	2474	14	24
9149-3	9149	8	13	0	0	0	0	0	1340	7	13	7	3	191	12	5	0	16	0	0	0	0	0	18	14	86	0	0	0	0	0	0	0	0	0	0	0	0	0	0	0	0	139	0	86	404	2544	12	25
9150-1	9150	4	6	0	0	0	0	4	1800	1	18	7	6	235	20	3	2	22	0	0	0	0	0	25	9	60	0	0	1	0	0	0	3	0	0	0	0	0	0	0	0	1	164	8	83	476	2488	19	16
9150-2	9150	7	8	0	0	0	0	9	1512	2	9	22	1	168	19	4	0	52	0	0	0	0	0	20	19	60	0	0	8	0	0	0	0	0	0	0	0	1	0	3	0	13	111	11	72	415	2324	18	22
9150-3	9150	12	11	0	0	0	0	0	1425	0	23	13	0	179	17	0	0	31	0	0	0	0	0	0	0	60	0	0	8	0	4	0	0	0	0	0	0	0	0	3	10	0	188	11	85	397	2811	19	24
9152-1	9152	0	0	0	0	0	0	21	534	9	17	19	9	585	36	4	0	28	0	0	0	2	0	5	118	0	0	0	34	4	0	0	0	3	0	0	0	0	0	0	0	15	425	11	185	775	3931	33	57
9152-2	9152	5	13	0	0	0	0	32	1048	0	8	10	9	246	11	0	0	24	11	0	0	0	0	19	66	85	0	0	27	0	0	0	0	12	0	0	0	0	0	0	0	0	269	11	87	376	1966	6	14
9152-3	9152	13	11	0	0	0	0	24	783	4	5	18	0	220	15	6	0	36	0	0	0	4	0	16	61	130	0	0	42	0	0	0	0	0	0	0	0	7	0	0	0	0	212	3	91	350	1924	18	22
9153-1	9153	4	4	0	0	0	0	20	1538	0	15	10	0	202	5	0	0	15	0	0	0	0	0	23	0	73	0	0	10	0	0	0	0	0	0	0	0	0	0	0	7	0	199	18	129	435	2318	32	20
9153-2	9153	15	9	0	0	0	0	0	1378	0	16	5	0	83	5	1	0	30	0	0	0	0	0	21	0	54	0	0	3	0	0	0	0	0	0	0	0	0	0	0	0	0	146	7	68	303	2598	25	24
9153-3	9153	0	5	0	0	0	0	15	388	0	22	21	0	511	65	13	2	10	0	0	0	0	0	11	77	21	0	0	38	0	10	0	0	0	0	0	0	0	6	8	6	0	431	23	188	550	4161	41	33
9154-1	9154	0	6	1	0	0	0	13	1077	0	18	12	2	239	12	0	0	32	0	0	0	3	0	0	27	0	0	0	0	0	0	0	0	0	0	0	0	0	0	0	2	13	221	6	107	615	2980	12	36
9154-2	9154	4	16	0	0	0	0	28	1127	1	37	9	0	330	16	5	0	25	0	0	0	0	0	31	51	110	0	0	13	0	0	0	0	0	0	0	0	0	0	0	0	0	356	15	139	409	2475	27	28
9154-3	9154	0	0	0	0	0	0	6	270	0	21	13	0	494	26	7	0	13	0	0	0	0	0	18	0	22	0	0	16	1	0	0	0	0	0	0	0	0	0	5	0	0	434	10	155	644	3662	29	34
9155-1	9155	0	0	0	0	0	0	4	654	1	18	3	5	309	15	6	0	22	0	0	0	0	0	21	0	22	0	0	8	0	6	0	0	0	0	0	0	0	0	9	0	10	231	9	76	1093	3236	20	41
9155-2	9155	17	19	0	0	2	0	0	1272	0	26	17	0	189	0	14	0	24	0	0	0	0	0	32	15	127	0	0	13	0	0	0	0	0	0	0	0	0	0	0	6	0	181	12	97	307	2364	9	9
9155-3	9155	0	0	0	0	0	0	4	950	10	18	11	0	511	53	0	0	25	0	0	0	0	0	12	9	106	0	0	0	0	11	6	0	0	0	0	0	0	0	17	13	0	319	13	202	521	4861	36	27
9156-1	9156	0	2	0	0	0	0	0	722	0	18	7	3	401	25	13	0	26	0	0	0	0	4	25	0	31	0	0	8	0	13	0	0	5	0	0	0	0	0	11	3	17	315	12	233	503	4047	30	37
9156-2	9156	12	6	0	0	0	0	10	1255	0	26	5	0	159	12	10	0	25	0	0	0	0	0	14	0	84	0	0	0	0	0	0	0	0	0	0	0	0	0	0	0	0	166	0	76	276	2528	13	22
9156-3	9156	0	0	0	0	0	0	4	775	0	9	12	3	338	14	0	0	15	0	0	0	0	0	14	0	0	0	0	7	0	0	0	0	0	0	0	0	0	0	10	0	0	210	7	140	392	4047	25	45
9158-1	9158	0	0	0	0	0	0	5	845	0	31	8	9	321	22	7	6	30	0	0	0	0	0	19	16	23	0	0	20	0	0	0	0	9	0	0	0	0	0	8	8	16	364	8	150	714	3706	31	32
9158-2	9158	2	6	0	0	0	0	10	1102	1	16	12	0	199	12	0	0	18	0	0	0	1	0	21	0	64	0	0	3	0	0	0	0	0	0	0	0	0	2	3	1	3	178	3	54	414	2157	18	20
9158-3	9158	6	0	0	0	0	0	0	985	0	16	8	0	239	10	2	3	13	0	0	0	0	0	7	6	59	0	0	0	3	0	0	0	0	0	0	0	0	0	0	0	0	169	6	84	519	2556	20	17
9159-1	9159	0	0	0	0	0	0	10	1382	5	14	19	0	533	31	5	0	12	0	0	0	0	0	21	9	56	0	0	6	0	0	0	0	0	0	0	0	0	0	4	3	6	220	7	171	712	3287	12	35
9159-2	9159	0	5	0	0	0	0	10	946	0	37	6	0	292	22	3	0	21	0	0	0	0	0	15	15	42	0	0	14	0	7	0	0	0	0	0	0	0	1	0	2	4	205	2	140	496	2880	18	28
9159-3	9159	8	16	0	0	0	0	41	959	7	35	16	10	92	0	15	7	70	0	0	1	18	0	44	380	112	0	6	83	0	21	0	91	6	0	0	5	0	0	0	5	0	128	13	60	265	1423	3	16
9160-1	9160	0	0	0	0	0	0	13	625	11	28	12	6	415	16	7	5	12	0	0	0	0	0	22	59	0	0	0	25	0	0	0	0	16	0	0	0	0	0	0	7	17	314	11	190	711	3630	32	59
9160-2	9160	4	16	0	0	0	0	10	1606	5	7	0	2	184	15	9	0	19	0	0	0	0	0	21	0	101	0	0	7	0	0	0	0	0	0	0	0	0	0	2	0	2	136	6	75	659	2684	12	18
9160-3	9160	11	6	0	0	0	0	4	953	0	18	3	3	228	4	0	0	13	0	0	0	0	0	20	0	52	0	0	6	0	0	0	0	0	0	0	0	0	0	0	9	4	150	0	59	292	2169	9	15
9163-1	9163	0	0	0	0	0	0	12	708	7	24	9	6	331	29	7	0	17	0	0	0	0	0	6	42	31	0	0	24	0	0	0	0	0	0	0	0	0	0	6	0	10	215	8	164	844	3669	21	41
9163-2	9163	0	0	0	0	0	0	8	513	11	20	11	0	376	22	0	0	11	0	0	0	0	0	2	150	40	0	0	33	0	6	0	0	7	0	0	0	0	0	3	5	7	151	11	96	594	2951	9	22
9163-3	9163	5	4	0	0	0	2	26	794	0	17	15	5	196	15	8	0	25	0	0	0	0	0	10	60	63	0	0	32	0	0	0	0	0	0	0	0	0	0	0	9	0	161	3	43	296	1832	13	0
9167-1	9167	13	7	0	0	0	0	26	1638	4	31	14	3	273	15	0	0	34	0	0	0	0	0	30	23	117	0	0	30	0	2	0	0	0	0	0	0	0	0	0	0	0	139	9	136	582	2701	24	20
9167-2	9167	6	0	0	0	0	0	6	1146	0	34	5	0	186	8	10	0	19	0	0	0	0	0	22	7	47	5	0	17	0	0	0	0	0	0	0	0	0	0	5	5	8	120	13	75	365	2677	12	23
9167-3	9167	0	0	0	0	0	0	6	475	3	19	9	3	429	69	0	2	14	0	0	0	3	0	13	9	26	0	2	14	0	0	0	4	0	0	0	0	0	0	16	0	17	153	0	125	421	3943	22	32
9168-1	9168	0	1	0	0	0	0	11	362	0	42	11	7	601	44	8	0	10	0	0	0	0	0	11	12	0	0	0	31	0	0	0	0	0	0	0	0	0	0	5	0	19	370	18	197	775	4151	35	63
9168-2	9168	11	8	0	0	2	0	8	990	1	25	14	3	149	17	0	0	13	0	0	0	0	0	13	15	107	0	0	7	0	0	0	0	0	0	0	0	0	0	0	0	0	151	7	95	365	2083	19	19
9168-3	9168	0	0	0	0	0	0	4	688	1	13	10	4	339	44	6	0	20	0	0	0	0	0	21	0	0	0	0	12	0	0	0	0	0	0	0	0	0	0	0	5	0	191	13	114	365	3455	18	24
9169-1	9169	3	8	0	0	0	0	9	1710	0	17	13	0	251	12	8	0	40	0	0	0	0	0	21	0	85	0	0	6	0	0	0	0	0	0	0	0	0	0	4	0	4	148	8	90	486	2262	18	16
9169-2	9169	15	5	0	0	0	0	0	1309	0	8	19	0	210	36	4	0	28	0	0	0	0	0	28	0	55	0	0	2	0	0	0	0	3	0	0	0	0	0	3	5	0	160	8	81	371	2450	11	11
9169-3	9169	0	0	0	0	0	0	5	440	0	12	0	0	270	26	3	0	16	0	0	0	0	0	8	0	16	0	0	0	0	0	0	0	0	0	0	0	0	0	5	0	5	267	2	90	539	3196	13	30
9170-1	9170	5	7	0	0	0	0	0	1424	0	16	10	0	181	5	4	0	25	0	0	0	0	0	19	5	81	0	0	15	0	0	0	0	0	0	0	0	0	0	5	0	6	108	4	89	441	1806	18	12
9170-2	9170	4	8	0	0	0	0	14	1040	0	21	7	9	204	2	5	2	13	0	0	0	0	0	18	0	73	0	0	11	0	0	0	0	1	0	0	0	0	0	0	1	2	204	6	83	339	2007	19	20
9170-3	9170	0	3	0	0	3	0	7	427	5	14	14	3	353	46	6	0	8	0	0	0	0	0	11	10	9	0	3	11	0	3	10	0	0	0	0	0	0	0	7	0	0	265	13	153	685	3580	20	45
9171-1	9171	0	1	0	0	0	0	10	534	1	30	16	8	583	43	10	0	24	0	0	0	0	0	15	19	27	0	0	13	0	0	0	0	0	0	0	0	0	0	9	4	9	473	15	247	723	4372	29	62
9171-2	9171	16	9	0	0	0	0	10	1470	0	15	10	0	263	6	7	0	39	0	0	0	0	0	28	0	112	0	0	11	0	0	0	0	0	0	0	0	0	0	7	7	0	207	15	83	286	2584	12	34
9171-3	9171	3	0	0	0	0	0	9	1923	2	35	12	4	278	9	8	0	29	0	0	0	0	0	8	0	44	0	0	12	0	0	0	0	0	0	3	0	0	0	0	8	3	173	0	93	316	3102	12	19
9172-1	9172	5	3	0	0	0	2	3	1808	0	32	11	0	233	17	3	0	16	0	0	0	0	0	25	0	96	0	0	5	0	0	0	0	0	0	0	0	0	0	4	0	8	161	4	79	437	2671	5	15
9172-2	9172	17	9	0	0	0	0	10	1408	0	17	11	0	160	15	0	0	20	0	0	0	0	5	21	9	98	0	0	10	0	0	0	0	0	0	0	0	0	0	0	0	0	206	12	76	339	2371	13	17
9172-3	9172	0	0	0	0	0	0	8	473	0	11	8	0	394	28	9	0	18	0	0	0	0	0	6	0	27	0	0	5	0	0	0	0	0	0	0	0	0	0	0	0	7	268	11	117	495	4158	19	23
9173-1	9173	8	14	0	0	0	3	27	1270	5	33	13	0	240	39	3	0	22	0	0	0	0	0	6	21	112	0	0	12	1	0	0	0	0	0	0	0	0	0	0	3	4	204	6	95	415	2199	12	39
9173-2	9173	0	8	0	0	0	0	22	933	0	19	4	0	166	14	1	0	35	0	0	0	0	0	21	27	121	0	0	22	0	0	0	0	0	0	0	2	0	0	4	0	13	177	0	85	304	1747	11	28
9173-3	9173	4	10	7	0	0	0	0	1381	0	11	5	0	208	14	4	0	19	0	0	0	0	0	19	0	0	0	0	0	5	0	0	0	0	0	0	0	0	0	4	0	0	164	7	69	339	2594	21	23
9174-1	9174	5	13	0	0	0	0	23	874	2	7	8	2	228	14	0	0	39	0	0	0	0	0	24	54	121	0	0	18	0	0	0	0	0	0	0	0	0	0	0	7	6	288	9	87	399	1985	9	27
9174-2	9174	9	12	0	4	0	0	17	933	0	26	4	3	168	22	10	0	36	0	0	0	0	0	12	14	127	0	0	11	0	0	0	0	1	0	0	0	0	8	0	0	0	188	5	73	319	2109	12	11
9174-3	9174	0	0	0	0	0	0	0	627	0	17	5	0	338	33	5	0	21	0	0	0	0	0	0	0	35	0	0	21	0	0	0	0	0	0	0	0	0	0	0	0	18	210	10	102	360	3763	31	29
9175-1	9175	31	13	0	6	2	0	19	923	19	27	15	0	6	0	58	43	347	0	16	0	0	0	125	272	21	3	0	39	13	8	7	8	0	10	17	10	26	0	54	26	0	173	8	31	245	1121	1	5
9175-2	9175	14	17	6	0	0	0	19	834	0	24	5	6	185	10	2	0	24	5	0	0	0	0	14	34	84	0	0	24	0	0	0	0	0	0	0	0	0	0	0	0	5	158	5	99	350	1971	12	7
9175-3	9175	0	0	0	0	0	0	10	432	0	18	8	2	381	23	0	0	14	0	0	12	0	0	19	51	41	0	0	26	0	0	0	0	3	0	0	0	0	0	0	0	1	207	8	140	568	3168	21	47
9176-1	9176	6	3	0	0	0	0	15	1758	0	39	17	0	270	12	2	2	42	0	0	0	0	7	32	0	116	0	0	8	0	0	0	0	0	0	0	0	0	0	0	0	0	181	9	62	519	2567	8	31
9176-2	9176	7	6	0	0	0	0	5	930	4	14	3	2	241	9	4	0	27	2	0	0	0	0	17	12	57	0	0	16	3	0	0	0	0	0	0	0	1	0	0	0	6	165	6	86	333	2120	19	18
9176-3	9176	7	9	0	0	0	0	2	1445	1	16	6	0	214	7	0	0	17	0	0	0	0	0	8	0	78	0	0	0	1	0	0	0	0	0	0	0	0	0	4	0	0	104	0	63	389	2333	7	0
9177-1	9177	4	9	0	0	0	0	4	1240	2	27	12	5	201	11	0	0	35	0	0	0	0	0	28	6	65	1	0	0	0	0	0	0	1	0	0	0	0	0	6	3	0	181	9	82	433	1918	4	23
9177-2	9177	3	0	0	0	0	0	2	1073	0	16	4	0	169	16	4	0	16	0	0	0	0	0	20	6	78	0	0	0	0	2	0	0	0	0	1	0	0	0	0	1	4	165	4	84	230	2102	7	14
9177-3	9177	4	4	0	0	0	0	0	1349	8	28	16	4	311	19	7	0	46	0	0	0	0	0	15	0	102	0	0	0	0	0	0	0	0	0	0	0	0	0	4	0	7	194	8	132	512	3439	21	34
9179-1	9179	0	0	0	0	0	0	0	1162	0	32	6	3	186	12	8	0	16	0	0	0	0	0	12	0	84	0	0	0	0	0	0	0	0	0	0	0	0	0	0	0	13	138	18	66	370	2453	19	45
9179-2	9179	15	0	0	0	2	0	18	1694	9	33	9	0	181	7	9	0	38	0	0	0	0	0	20	0	49	0	0	0	0	0	0	0	0	0	0	0	0	0	7	11	0	78	3	89	396	2761	19	14
9179-3	9179	0	1	0	0	3	0	3	565	0	8	16	5	471	24	1	0	11	0	0	0	0	0	16	6	16	0	0	20	0	0	0	0	3	0	0	0	0	0	11	10	25	234	9	124	677	4679	21	70
9180-1	9180	4	6	0	0	0	0	5	1388	0	21	5	0	194	15	0	0	24	0	0	0	0	0	16	0	112	0	0	13	0	0	0	0	0	0	0	0	0	0	5	0	0	170	10	108	518	2463	21	31
9180-2	9180	9	12	0	0	0	0	0	1122	3	13	11	0	158	14	1	0	35	0	0	0	0	0	16	9	112	0	0	3	0	0	0	0	0	0	0	0	0	0	0	0	0	158	2	67	248	2197	14	18
9180-3	9180	0	0	0	0	0	0	15	351	9	16	19	16	420	48	11	0	21	0	0	0	0	0	11	3	34	0	0	19	0	0	0	0	0	0	0	0	0	0	1	0	0	292	8	150	544	3336	21	40
9181-1	9181	1	9	0	0	0	0	31	1040	7	29	16	6	312	24	0	2	24	0	0	0	0	0	7	50	161	0	0	34	0	0	3	0	11	0	0	0	0	0	0	0	3	289	11	103	404	2462	21	39
9181-2	9181	8	17	0	0	0	0	19	1033	1	20	13	8	335	22	3	0	36	0	0	0	0	0	26	27	141	0	0	10	0	0	0	0	3	0	0	0	0	0	0	3	9	312	12	169	453	2744	20	35
9181-3	9181	10	12	0	0	0	0	21	1098	5	10	14	3	213	20	4	0	42	0	0	0	0	0	16	12	112	0	0	15	0	0	0	0	0	0	0	0	0	0	1	0	5	168	3	88	375	2130	12	22
9182-1	9182	3	6	0	0	0	0	0	1618	8	19	9	7	213	0	4	0	18	0	0	0	0	0	21	10	84	0	0	0	0	0	0	0	0	0	0	0	0	0	0	0	3	132	7	38	411	2181	9	28
9182-2	9182	6	2	0	0	0	0	8	1382	0	15	5	4	229	12	6	0	30	0	0	0	0	0	15	0	84	0	0	8	0	0	0	0	0	0	0	0	0	0	2	0	3	156	9	85	392	2415	16	19
9182-3	9182	0	2	0	0	0	0	4	859	0	19	10	0	477	75	0	0	30	0	0	0	0	4	8	20	23	0	0	4	0	0	0	0	0	0	0	0	0	0	7	0	9	240	14	137	513	4526	25	32
9183-1	9183	9	6	0	0	0	3	23	959	0	20	8	0	238	12	7	0	28	0	0	0	0	0	22	52	45	0	0	27	0	0	0	0	4	0	0	0	0	0	5	0	0	147	11	101	532	2124	6	18
9183-2	9183	0	2	0	3	5	0	18	626	13	15	20	6	450	29	0	0	15	0	0	0	0	6	35	57	71	0	0	28	0	9	0	7	7	0	0	0	0	0	0	3	12	290	22	248	989	4312	35	53
9183-3	9183	5	0	0	0	0	0	12	567	0	14	28	0	362	36	0	0	15	0	0	0	0	0	26	34	27	0	0	11	0	0	0	0	0	0	0	0	0	0	0	0	12	344	19	163	777	3772	20	30
9184-1	9184	14	0	0	0	0	0	6	1659	10	27	11	0	167	9	2	0	23	0	0	0	0	0	20	0	66	0	0	0	0	0	0	0	0	0	0	0	0	0	5	0	4	166	6	73	505	2566	8	31
9184-2	9184	10	0	0	0	0	0	5	1279	0	30	8	0	149	3	4	0	31	0	0	0	0	0	18	0	53	0	0	0	0	0	0	0	0	0	0	0	0	0	3	9	6	193	0	77	432	2501	27	19
9184-3	9184	0	0	0	0	0	0	11	619	3	16	27	0	425	8	3	2	11	0	0	0	0	0	18	13	52	0	0	28	0	3	0	0	0	0	0	0	0	0	10	0	4	354	18	144	697	3943	19	56
9185-1	9185	0	0	0	0	0	0	6	798	0	26	11	2	319	10	6	0	20	0	0	0	0	0	25	33	36	0	0	16	5	0	0	0	0	0	0	0	0	0	2	10	2	365	12	112	674	3137	25	36
9185-2	9185	9	17	0	0	3	0	35	1058	12	37	18	1	77	6	36	14	121	0	0	0	23	0	37	162	109	0	0	77	0	15	0	86	0	4	0	1	0	0	1	16	0	143	19	70	484	1668	10	6
9185-3	9185	12	0	0	0	0	0	3	1126	1	12	15	0	229	14	2	0	10	0	0	0	0	0	6	21	74	0	0	10	0	0	0	0	0	0	0	0	0	0	0	0	0	148	6	79	423	2255	5	32
9188-1	9188	0	6	0	0	0	2	8	1024	2	20	6	0	217	10	1	0	34	0	0	0	0	0	18	0	60	0	0	7	0	0	0	0	0	0	0	0	0	0	1	0	5	183	5	90	469	2244	11	1
9188-2	9188	20	8	8	0	0	0	0	1312	2	12	15	4	176	11	8	0	25	0	0	0	0	0	16	0	116	0	0	6	0	0	0	0	0	0	0	0	0	0	0	4	9	219	14	74	396	2612	17	38
9188-3	9188	2	3	4	0	0	0	17	884	6	14	9	6	288	25	2	0	16	0	0	0	0	0	15	23	96	0	0	28	0	0	0	0	0	0	0	0	0	0	0	0	5	242	3	103	408	2526	11	19
9190-1	9190	6	1	0	0	1	0	1	1416	0	28	0	0	204	20	2	0	21	0	0	0	0	0	9	0	56	0	0	5	0	0	0	0	0	0	0	0	2	0	0	5	0	145	11	92	515	2250	16	0
9190-2	9190	9	0	0	0	0	0	5	1542	0	11	10	0	193	11	0	0	8	0	0	0	0	0	10	0	78	0	0	0	0	0	0	0	0	0	0	0	0	0	0	0	0	180	3	62	381	2410	11	22
9190-3	9190	13	3	0	0	0	0	0	1422	0	5	7	0	203	12	3	0	53	0	0	0	0	0	14	0	43	0	0	9	0	0	0	0	0	0	0	0	0	0	7	0	0	107	4	58	343	2301	9	10
9191-1	9191	2	6	0	0	0	2	0	1613	3	13	10	3	240	27	0	0	17	0	0	0	0	0	26	0	67	0	0	0	0	3	0	0	0	0	0	0	0	0	0	4	10	155	11	117	462	2718	14	31
9191-2	9191	17	22	0	13	0	0	29	877	26	25	10	15	47	0	30	0	125	0	0	0	27	0	54	157	73	0	5	90	0	11	0	59	6	8	12	2	0	0	0	12	0	134	14	82	225	1331	4	4
9191-3	9191	0	0	0	0	0	0	0	283	0	13	9	4	278	33	3	0	4	0	0	0	0	0	5	12	11	0	0	12	0	0	0	0	0	0	0	0	0	0	8	7	10	236	4	116	478	3506	31	23
9194-1	9194	17	19	0	0	0	0	15	1289	0	20	1	2	306	23	0	0	18	0	0	0	0	0	19	13	105	0	0	0	0	0	0	0	0	0	0	0	0	0	0	0	4	238	8	92	433	2324	15	11
9194-2	9194	5	9	5	0	0	0	21	865	0	19	9	2	207	9	10	0	35	0	0	0	0	0	36	60	92	0	0	24	0	0	0	0	0	0	0	0	0	0	2	0	3	269	11	104	372	2206	12	23
9194-3	9194	1	2	0	0	0	0	5	519	0	10	9	0	364	32	5	0	13	0	0	0	0	0	22	11	36	7	0	9	0	0	5	0	0	0	0	0	0	0	9	0	10	281	11	131	689	4239	23	22
9198-1	9198	0	2	0	0	0	0	21	587	5	11	16	14	649	51	13	5	21	0	0	0	0	0	24	149	0	0	0	41	0	9	0	0	7	0	0	0	0	0	5	3	10	602	13	316	965	4518	26	42
9198-2	9198	9	1	0	3	3	0	16	1409	0	19	20	5	274	12	0	0	25	0	0	0	3	0	12	0	0	0	0	0	0	0	0	0	0	0	0	0	0	0	0	4	10	208	7	82	535	2796	24	13
9198-3	9198	0	4	0	0	0	0	0	555	4	8	26	9	555	25	10	0	18	0	0	0	0	0	31	48	49	0	0	38	0	0	0	0	0	0	0	0	0	0	6	7	11	498	16	206	839	4389	41	55
9199-1	9199	0	0	0	0	0	0	3	1786	0	25	16	3	194	11	4	0	19	0	0	0	0	0	18	0	0	0	0	0	0	0	0	0	0	0	0	0	0	0	4	0	6	145	1	49	397	2438	14	0
9199-2	9199	2	3	0	0	5	0	1	868	3	26	4	0	200	13	0	0	22	0	0	0	0	0	13	11	54	0	0	0	0	0	0	0	0	0	0	0	0	0	0	0	6	196	0	97	439	2648	21	28
9199-3	9199	14	12	0	0	0	0	45	1009	7	22	4	1	51	0	16	5	68	0	0	0	18	0	35	287	66	0	0	79	0	5	0	57	0	0	0	10	0	0	2	12	0	98	6	37	216	1060	5	13
9200-1	9200	5	6	0	5	0	0	21	774	3	20	9	0	0	0	17	12	127	0	5	0	0	0	47	25	87	0	0	40	0	0	0	11	0	0	8	4	0	0	5	14	0	85	8	50	226	940	0	0
9200-2	9200	14	16	0	7	0	0	33	731	12	48	17	3	49	0	25	0	91	0	2	0	7	7	32	80	86	0	0	94	1	0	0	129	0	7	0	8	0	0	7	9	14	165	16	117	252	1253	6	0
9200-3	9200	11	9	0	0	0	0	25	1017	5	16	8	0	207	7	6	0	48	0	0	0	0	0	16	37	58	0	0	18	0	0	0	0	0	0	0	0	0	0	0	0	0	165	5	90	395	2057	14	20
9201-1	9201	3	0	0	0	0	0	15	1210	0	9	0	0	202	9	1	0	20	0	0	0	0	0	11	0	24	0	0	12	0	0	0	0	0	0	0	0	0	0	3	0	7	183	1	81	559	2729	13	26
9201-2	9201	4	2	0	0	0	0	3	1224	0	16	11	0	131	6	2	0	24	0	0	0	0	0	24	0	0	0	0	4	0	0	0	0	0	0	0	0	0	0	0	0	0	145	3	69	335	2199	12	16
9201-3	9201	0	0	0	0	0	0	10	655	0	3	18	8	735	117	5	0	22	0	0	0	0	0	23	0	57	1	0	11	0	0	0	0	0	0	0	0	0	0	13	0	12	301	10	198	319	5172	43	26
9202-1	9202	4	28	0	0	0	0	44	1087	0	20	8	0	220	23	8	0	21	1	0	0	0	0	17	71	138	0	0	56	0	0	0	0	12	0	0	0	0	0	0	0	0	195	9	103	465	2078	9	30
9202-2	9202	10	12	5	0	0	0	32	1108	0	12	14	0	198	15	6	0	45	0	0	0	0	0	19	38	127	0	0	21	0	0	0	3	0	0	0	0	5	0	0	9	0	187	0	80	336	2378	6	17
9202-3	9202	15	17	0	0	0	1	20	992	0	13	4	0	170	15	3	0	36	0	0	0	0	0	15	0	78	0	0	0	0	0	0	0	0	0	0	4	0	0	0	0	3	130	7	54	375	1983	15	13
9203-1	9203	3	8	0	0	0	0	11	956	1	20	6	0	184	18	2	0	18	0	0	0	0	0	33	0	87	0	0	8	0	0	0	0	0	0	0	0	0	0	0	0	7	176	17	96	482	2168	9	25
9203-2	9203	7	2	0	4	0	0	0	1242	5	20	8	0	208	26	4	0	29	0	0	0	0	0	9	0	80	0	0	20	0	0	0	0	0	0	0	0	0	0	0	0	10	176	6	69	380	2502	19	15
9203-3	9203	0	1	0	0	0	0	0	656	2	11	13	0	527	85	6	0	28	0	0	0	0	0	0	12	35	0	0	5	0	0	0	0	0	0	0	0	0	0	0	3	9	354	15	173	763	4186	37	28
9204-1	9204	13	1	0	0	0	0	11	1255	1	25	4	3	225	17	12	6	12	0	0	0	0	0	1	0	61	0	0	2	0	0	0	0	0	0	0	0	0	0	0	0	0	227	10	90	482	2564	14	23
9204-2	9204	4	5	0	0	0	0	14	845	2	27	12	0	284	12	4	0	26	0	0	0	0	0	13	10	115	0	0	3	0	6	0	0	0	0	0	0	0	0	4	3	0	256	13	121	428	2407	26	34
9204-3	9204	5	10	0	0	0	0	0	1012	0	23	0	0	156	17	5	0	23	0	0	0	0	0	15	0	65	0	0	5	0	0	0	0	0	0	0	0	0	0	0	0	0	124	5	26	332	2078	11	13
9205-1	9205	9	7	0	0	0	0	16	1437	6	20	8	0	284	14	0	0	21	0	0	0	0	0	12	12	117	0	0	0	0	0	0	0	0	0	0	0	0	0	0	0	18	189	11	79	517	2867	15	27
9205-2	9205	4	6	0	0	0	0	3	989	0	7	8	4	125	11	0	0	37	0	0	0	0	0	18	0	61	0	0	4	0	0	0	0	0	0	0	0	0	0	0	7	7	177	6	77	358	2161	17	19
9205-3	9205	0	20	0	0	0	0	20	828	1	12	4	0	174	8	2	0	35	0	0	0	0	0	28	0	71	0	0	7	0	0	0	0	0	0	0	0	1	0	3	0	3	162	11	73	299	2086	8	25
9206-1	9206	2	1	0	0	0	0	6	1212	0	21	3	1	161	4	9	0	34	0	0	0	0	0	21	0	50	0	0	0	0	4	0	0	0	0	2	0	0	0	0	0	6	138	3	80	394	2008	11	30
9206-2	9206	15	10	0	1	0	0	14	1520	4	18	8	2	244	22	9	0	30	0	0	0	0	0	20	0	78	0	0	12	0	0	0	0	0	0	0	0	0	0	0	0	0	205	14	61	274	2481	17	16
9206-3	9206	0	0	0	0	0	0	0	618	4	12	12	0	383	16	6	0	14	0	0	0	0	0	12	8	36	0	0	9	0	0	0	0	0	0	0	0	0	0	5	16	9	230	18	143	402	3694	40	30
9207-1	9207	11	5	0	0	0	0	9	1652	2	16	10	0	237	10	0	0	31	0	0	0	0	0	8	0	110	0	0	0	0	6	0	0	0	0	0	0	0	0	0	0	5	113	2	86	587	2349	21	20
9207-2	9207	8	16	0	0	2	0	0	1447	0	11	17	0	127	22	5	0	24	0	0	0	0	6	9	8	79	0	0	6	0	0	0	0	0	0	0	0	0	0	0	0	0	172	4	68	376	2425	6	18
9207-3	9207	1	0	0	0	0	0	0	1501	0	14	5	2	144	14	0	0	10	0	0	0	0	4	19	7	49	0	0	0	0	0	0	0	0	0	0	0	0	0	0	0	0	120	5	73	464	3420	21	33
9208-1	9208	0	2	0	0	0	0	0	601	0	12	17	3	405	30	8	0	22	0	0	0	0	5	12	21	42	0	0	11	0	0	0	2	0	0	0	0	0	0	21	3	40	366	13	172	613	4394	34	45
9208-2	9208	11	0	0	0	0	0	0	1399	0	12	20	0	135	18	0	0	31	0	0	0	0	0	15	14	71	0	0	0	0	0	0	0	0	0	0	0	0	0	0	0	0	115	0	57	546	2213	8	30
9208-3	9208	6	0	0	0	0	0	0	1633	0	28	16	4	302	24	0	0	36	0	0	0	0	0	28	27	107	0	0	8	0	0	0	0	0	0	0	0	0	0	3	0	0	137	9	80	310	3097	19	1
9209-1	9209	0	3	0	0	0	0	10	529	15	12	15	0	659	55	6	0	30	0	0	0	1	0	11	60	41	0	0	28	0	6	0	0	8	0	0	0	0	0	12	0	18	489	26	223	896	3819	60	54
9209-2	9209	0	0	0	0	0	0	0	326	8	15	13	6	385	29	5	0	20	0	0	0	0	0	16	34	12	0	0	35	0	7	0	1	0	0	0	0	0	0	2	7	0	399	11	174	639	3221	27	35
9209-3	9209	0	2	0	0	0	0	19	796	4	21	13	10	520	30	12	10	7	0	0	0	6	0	24	28	30	0	0	25	0	13	0	0	0	0	0	0	0	0	0	7	6	341	18	209	645	3668	31	31
9210-1	9210	6	4	0	0	0	0	0	1567	0	17	17	0	163	6	2	0	21	0	0	0	0	0	13	6	53	0	0	0	2	0	0	0	0	0	0	0	0	0	8	6	6	123	7	39	314	2013	17	12
9210-2	9210	6	7	0	0	0	0	0	1656	0	20	7	0	202	14	2	0	37	0	0	0	0	0	16	0	74	0	0	9	0	0	0	0	0	0	0	0	0	0	7	3	6	129	10	57	622	2792	18	16
9210-3	9210	8	9	0	0	0	1	17	2298	0	33	11	0	353	39	5	0	34	0	0	0	0	0	10	0	114	0	0	6	0	0	0	0	0	0	0	0	0	0	8	0	7	207	6	89	341	3396	17	31
9211-1	9211	0	0	0	0	0	0	6	514	3	25	11	11	384	34	0	7	11	0	0	0	0	0	19	6	16	0	0	9	0	0	0	0	0	0	0	0	0	0	5	0	0	173	12	149	396	3754	22	39
9211-2	9211	4	0	0	0	0	0	11	1326	6	28	8	10	204	15	7	0	29	0	0	2	0	0	31	14	58	0	0	13	0	0	0	0	0	0	0	0	0	3	2	8	0	133	5	80	537	2593	23	30
9211-3	9211	6	8	0	4	0	0	9	967	0	25	8	0	238	19	0	0	30	0	0	0	0	0	19	0	58	0	0	2	0	0	0	0	0	0	0	0	0	0	3	10	0	130	0	114	309	2861	18	21
9212-1	9212	0	1	0	0	0	0	10	475	3	18	7	0	237	29	5	0	20	0	0	0	0	0	18	12	0	0	0	7	0	0	0	0	0	0	0	0	0	0	2	5	5	171	9	74	752	3103	9	28
9212-2	9212	13	9	0	0	0	0	11	1349	0	10	13	5	198	28	3	0	33	0	0	0	0	0	18	18	39	0	0	7	0	0	0	0	0	0	0	0	0	0	6	0	0	112	1	55	409	2524	12	11
9212-3	9212	13	10	7	0	0	0	12	1134	0	25	10	2	236	12	0	0	34	0	0	0	0	0	15	16	47	0	0	15	0	0	0	0	0	0	0	0	0	0	6	4	6	129	11	63	468	2480	8	19
9214-1	9214	4	3	0	9	0	0	21	995	0	17	12	0	212	13	0	6	28	0	0	0	0	0	13	41	74	0	0	22	0	0	0	0	6	0	0	0	0	0	0	0	8	213	14	100	385	2139	10	19
9214-2	9214	14	8	0	0	5	0	4	911	0	19	3	3	172	15	0	0	32	0	0	0	0	0	24	0	122	0	0	14	0	0	0	0	0	0	0	1	0	0	2	11	0	152	10	66	351	2019	12	17
9214-3	9214	0	1	0	0	0	0	4	558	7	16	11	6	359	22	6	0	20	0	0	0	0	0	13	6	23	0	0	20	1	7	0	5	0	0	0	0	0	0	4	12	10	254	8	127	762	3631	31	37
9215-1	9215	10	9	0	0	0	2	10	974	2	25	6	1	236	26	9	0	27	0	0	0	0	0	23	14	113	0	0	21	0	0	0	0	0	0	0	0	0	0	0	3	3	265	6	76	442	2041	9	39
9215-2	9215	9	4	0	0	0	0	25	1083	5	24	7	5	317	20	11	3	25	0	0	0	0	0	8	13	100	0	0	11	3	0	0	0	0	0	0	0	0	9	0	6	0	238	17	130	335	2765	14	26
9215-3	9215	0	7	0	0	0	0	5	471	0	22	16	7	444	35	11	0	15	0	0	0	0	0	12	0	59	0	0	0	0	5	2	0	0	0	0	0	0	0	2	0	2	284	10	168	468	3971	33	53
9216-1	9216	0	10	0	5	0	0	27	677	3	16	13	0	36	1	12	9	85	8	7	0	0	0	32	71	0	0	0	35	0	0	0	57	6	0	2	0	3	0	0	4	7	112	11	69	229	1168	0	6
9216-2	9216	11	14	0	0	3	2	34	1065	0	20	11	4	283	8	6	0	42	0	0	0	0	0	41	19	71	0	0	18	0	0	0	0	0	0	0	0	0	0	0	0	0	144	0	85	485	2615	10	20
9216-3	9216	0	0	0	0	0	0	12	553	9	17	15	0	352	42	3	0	18	0	0	0	6	0	9	17	17	0	0	15	0	0	0	0	0	0	0	0	0	0	11	0	8	214	3	133	767	3655	23	26
9218-1	9218	11	0	0	0	0	0	14	1225	3	24	11	2	256	10	10	0	32	0	0	0	0	0	29	0	85	0	0	6	6	0	0	0	0	0	0	0	0	0	0	0	0	175	12	110	594	2743	24	26
9218-2	9218	8	9	0	0	0	0	10	1091	3	28	0	5	200	7	0	5	37	0	0	0	0	0	28	7	105	0	0	3	0	0	0	0	0	0	0	0	0	0	0	5	0	152	7	87	446	2382	8	26
9218-3	9218	0	0	0	0	0	0	9	464	3	14	15	6	388	20	11	0	11	0	0	6	7	0	12	23	23	0	0	15	0	0	0	0	1	0	0	0	0	0	3	12	6	292	12	190	603	3269	17	32
9221-1	9221	3	5	0	0	0	0	22	1039	0	23	16	0	224	16	2	0	16	0	0	0	0	0	8	11	0	0	0	11	0	0	0	4	0	0	0	0	0	0	10	0	8	244	14	97	498	2536	11	20
9221-2	9221	7	3	0	0	0	2	10	885	3	14	9	3	268	7	11	0	38	0	0	0	0	0	29	16	108	0	0	21	0	0	0	0	0	0	0	0	0	0	0	7	0	373	0	106	427	2645	18	23
9221-3	9221	5	10	0	0	0	0	27	775	0	13	20	0	179	8	0	0	35	0	0	0	0	0	16	11	81	0	0	9	0	0	0	0	0	0	0	0	0	0	0	0	0	266	0	71	366	2172	16	0
9222-1	9222	4	9	0	0	0	0	10	2073	0	38	11	0	230	6	5	0	33	0	0	0	0	0	28	0	81	0	0	10	0	8	0	0	0	0	0	0	0	0	7	0	10	170	5	84	363	2887	13	20
9222-2	9222	12	2	0	0	0	0	10	1743	0	22	9	0	242	13	16	0	35	0	0	0	0	0	22	0	68	0	0	1	0	0	0	0	0	0	0	0	0	1	14	3	0	199	5	92	392	3085	14	26
9222-3	9222	0	4	0	0	0	0	0	641	3	14	13	1	391	28	0	0	24	0	0	0	0	0	17	4	25	0	0	3	7	0	0	0	0	0	0	0	0	0	7	8	2	255	8	118	411	4268	37	42
9223-1	9223	0	0	0	0	0	0	31	450	0	19	9	0	438	43	3	5	26	0	0	0	0	6	11	71	0	0	0	26	0	0	0	0	7	0	0	0	0	0	6	0	32	422	21	251	731	3894	47	72
9223-2	9223	5	6	0	0	0	2	4	1340	0	20	8	0	122	5	21	0	20	0	0	0	0	0	9	0	55	0	0	0	0	0	0	0	0	0	0	0	0	0	0	0	0	120	4	42	225	1882	10	9
9223-3	9223	0	8	0	0	0	0	0	636	3	29	3	6	387	41	7	0	12	0	0	0	0	0	8	0	16	0	0	26	0	0	0	0	0	0	0	0	0	0	8	0	3	290	8	86	782	4095	20	12
9224-1	9224	10	0	0	0	0	0	0	1324	0	15	11	0	233	23	0	0	29	0	0	0	0	0	12	15	169	0	0	0	0	0	0	0	0	0	0	0	0	0	0	0	8	213	7	82	326	2399	19	23
9224-2	9224	2	7	0	0	0	0	12	1087	0	19	13	4	247	8	5	0	22	0	0	0	0	0	9	0	127	0	0	7	0	0	0	0	0	0	0	0	0	3	0	0	8	229	4	76	332	2110	9	27
9224-3	9224	1	0	0	0	0	0	0	544	6	12	14	2	401	33	4	0	15	0	0	0	0	0	5	0	22	0	0	0	0	16	1	0	0	0	0	0	0	0	10	0	11	302	15	139	573	4598	36	38
9226-1	9226	6	4	0	0	0	0	41	1677	8	26	3	5	178	13	0	2	34	0	0	0	0	0	25	19	100	0	0	0	0	0	0	0	0	0	0	0	0	0	0	0	11	101	0	72	728	2837	10	23
9226-2	9226	16	8	13	0	0	3	20	973	2	16	12	0	195	4	5	0	35	0	0	0	0	0	26	13	71	0	0	11	0	8	0	0	0	0	0	0	0	0	7	8	2	120	10	67	433	2360	13	7
9226-3	9226	1	5	0	0	0	0	15	965	0	11	4	0	236	6	0	0	27	0	0	0	1	0	22	5	101	0	0	42	0	0	0	0	0	0	2	0	1	0	0	6	3	131	9	99	510	2511	14	8
9227-1	9227	8	5	0	0	0	1	11	981	8	22	11	4	196	19	9	0	14	0	0	0	0	0	9	0	67	0	0	3	0	0	0	0	0	0	0	0	0	0	0	0	0	193	13	108	294	1937	17	19
9227-2	9227	1	5	0	0	0	0	13	1248	5	16	16	0	260	7	7	0	45	0	0	0	0	0	12	8	104	0	0	6	0	6	1	0	0	0	0	0	0	0	0	6	3	224	7	131	415	2454	26	14
9227-3	9227	0	7	0	0	0	0	2	505	6	16	14	4	348	71	5	0	20	3	0	0	0	0	11	11	38	0	0	15	0	5	0	0	0	0	0	0	0	0	8	1	13	202	11	150	522	4229	37	40
9229-1	9229	0	0	0	0	0	0	5	405	5	14	12	0	424	24	12	0	6	0	0	0	0	0	33	8	9	0	0	7	0	9	0	0	1	0	0	0	0	0	0	6	15	402	16	166	627	4403	32	59
9229-2	9229	8	13	1	0	2	3	7	1249	1	25	12	0	163	15	1	0	26	0	0	0	0	0	18	13	94	0	0	11	0	0	0	0	0	0	0	0	1	0	4	0	4	151	12	82	357	2507	8	5
9229-3	9229	2	5	0	0	0	0	0	1302	0	15	6	2	144	10	2	0	13	0	0	0	0	0	20	0	43	0	0	0	0	0	0	0	0	0	0	0	0	2	0	0	1	111	4	48	366	2229	9	15
9230-1	9230	8	0	0	0	0	0	0	2253	0	7	0	0	177	15	4	0	26	0	0	0	0	0	15	0	29	0	0	6	0	0	0	0	0	0	0	0	0	0	3	0	2	134	3	75	462	2498	9	19
9230-2	9230	7	15	0	0	0	4	4	1537	0	32	6	8	141	12	5	4	38	0	0	0	0	0	27	0	72	0	0	8	0	0	0	0	0	0	0	0	0	0	3	0	6	170	0	40	599	2439	13	7
9230-3	9230	4	5	0	0	0	0	5	1629	0	8	10	3	139	14	0	0	34	0	0	0	0	0	7	0	52	0	0	4	0	0	0	0	0	0	0	0	0	0	9	0	0	135	8	60	381	2640	12	17
9231-1	9231	4	7	0	0	0	0	1	457	2	7	4	2	293	19	7	0	15	0	0	0	0	0	3	12	0	0	0	2	0	0	0	0	0	0	0	0	0	0	0	0	13	323	5	118	653	3036	14	35
9231-2	9231	10	5	0	0	0	0	9	1039	0	15	16	0	185	24	0	0	26	0	0	0	0	0	18	0	87	0	0	11	0	0	0	0	0	0	0	0	0	0	0	5	8	206	3	59	375	2483	13	22
9231-3	9231	2	0	0	0	0	0	2	611	0	15	6	0	405	57	4	0	7	0	0	0	0	0	24	14	26	0	0	2	0	9	0	0	0	0	0	0	0	0	0	0	8	252	7	119	683	3706	21	34
9234-1	9234	9	20	0	0	0	0	14	656	2	10	3	0	172	14	7	0	19	0	0	0	0	0	18	72	38	0	0	13	0	0	0	0	12	0	0	0	0	0	0	0	12	146	5	99	417	2085	7	11
9234-2	9234	3	13	0	0	0	0	24	1020	4	20	6	0	240	6	7	0	43	0	0	0	0	0	33	105	0	0	0	54	0	3	0	0	8	0	0	0	0	0	0	5	9	130	18	90	484	2394	4	17
9234-3	9234	7	13	0	0	0	0	14	1201	5	24	3	5	249	17	0	0	22	0	0	0	0	0	14	40	109	0	0	17	0	0	0	0	0	0	0	0	0	0	0	5	8	147	6	86	557	2804	14	22
9236-1	9236	4	0	0	0	0	0	9	1767	0	22	10	0	151	11	5	0	35	0	0	0	0	0	8	0	51	0	0	0	0	0	0	0	0	0	0	0	0	0	0	0	4	159	3	73	451	2467	14	23
9236-2	9236	1	3	0	0	0	0	17	910	0	12	7	0	181	17	0	0	22	0	0	0	0	0	34	0	66	0	0	3	0	0	0	0	0	0	0	0	0	0	0	4	0	105	8	61	330	1795	6	28
9236-3	9236	13	14	0	0	0	4	17	961	0	13	15	7	229	4	7	0	52	0	0	0	0	0	19	0	85	0	0	16	0	0	0	0	0	0	0	0	0	0	0	2	5	128	7	79	308	2181	14	15
9237-1	9237	0	3	0	0	0	0	0	597	0	24	6	2	312	16	10	0	13	0	0	0	0	0	14	14	20	0	0	0	0	0	0	0	0	0	0	0	0	0	0	4	12	206	7	96	637	3309	15	31
9237-2	9237	21	5	0	7	0	0	6	1377	0	21	2	0	146	12	0	0	34	0	0	0	0	0	10	0	65	0	0	11	0	0	0	0	0	0	0	0	0	3	0	0	0	131	5	77	771	2858	12	28
9237-3	9237	0	3	0	0	0	0	9	558	0	26	13	0	380	31	4	2	9	0	0	0	0	0	10	8	42	4	0	0	0	0	0	0	0	0	0	0	0	0	4	0	10	205	10	123	657	3603	19	29
9238-1	9238	9	10	0	0	0	0	10	2128	3	16	11	3	312	7	0	0	12	0	0	0	0	0	19	0	129	0	0	9	0	0	0	0	0	0	0	0	0	0	0	4	4	170	2	72	427	2888	8	26
9238-2	9238	7	3	0	0	0	0	4	1420	2	24	10	3	182	9	7	0	26	0	0	0	0	0	19	0	44	0	0	19	0	0	0	0	3	0	0	0	0	0	5	0	5	205	15	60	331	2361	15	29
9238-3	9238	31	6	0	2	0	0	16	1411	6	15	8	6	206	31	6	0	29	0	0	0	0	0	32	27	67	0	0	11	0	0	0	1	0	0	0	0	0	0	3	0	7	163	5	95	330	2119	5	26
9239-1	9239	5	9	0	0	0	0	10	1600	0	18	6	2	202	5	0	0	35	0	0	0	0	0	28	0	73	0	0	5	0	0	0	0	0	0	0	0	0	0	0	4	3	128	11	83	361	2337	13	27
9239-2	9239	8	6	0	0	0	0	0	1458	0	27	3	0	218	12	8	0	39	0	0	0	0	0	26	3	44	0	0	10	0	0	0	0	0	0	0	0	0	0	0	0	0	148	3	72	538	2505	5	15
9239-3	9239	2	12	0	0	0	0	11	907	0	18	14	0	219	12	10	0	24	0	0	0	0	0	39	18	47	0	0	4	3	0	0	0	0	0	0	0	0	0	4	0	0	183	9	63	330	2059	21	15
9240-1	9240	15	8	0	0	0	0	0	1568	6	16	10	0	136	9	0	0	51	0	0	0	0	0	12	26	66	0	0	0	0	0	0	0	0	0	0	0	0	0	3	5	0	186	14	114	398	2757	18	27
9240-2	9240	16	1	3	0	0	0	7	1387	3	17	7	4	260	9	10	0	18	0	0	0	0	0	6	0	89	0	0	0	0	0	0	0	0	0	0	0	0	0	1	0	0	147	4	95	718	2527	8	21
9240-3	9240	0	0	0	0	0	0	0	501	0	13	11	0	348	61	3	0	6	0	0	0	0	0	24	9	37	0	0	19	0	6	0	0	0	0	0	0	0	0	0	8	8	296	13	103	658	4028	22	37
9242-1	9242	0	0	0	0	0	0	10	1278	5	8	9	7	214	19	8	0	16	0	0	0	0	0	23	0	51	0	0	17	0	0	0	0	0	0	0	0	2	0	0	0	10	175	12	54	375	2461	9	28
9242-2	9242	11	5	0	0	0	0	10	1162	0	21	6	0	197	22	5	0	17	0	0	0	0	0	18	0	76	0	0	4	0	0	0	0	0	0	0	0	0	1	0	0	0	189	4	82	358	2266	12	22
9242-3	9242	0	2	0	0	0	0	0	857	0	4	11	0	409	106	3	0	17	0	0	0	0	0	8	5	14	0	0	13	0	0	0	0	0	0	0	0	0	0	4	0	0	265	5	79	581	3724	12	11
9243-1	9243	12	9	0	0	0	0	0	1137	0	9	15	0	161	6	8	0	21	0	0	0	0	0	11	1	0	2	0	0	0	0	0	0	0	0	0	0	0	0	0	0	2	131	5	55	499	2223	3	23
9243-2	9243	12	12	0	0	0	3	14	1017	0	22	0	8	187	7	0	0	15	0	0	0	0	0	16	0	41	0	0	10	0	0	0	0	0	0	0	0	0	0	0	6	0	127	4	85	431	2342	19	0
9243-3	9243	7	15	3	0	0	0	14	911	0	25	4	3	168	13	2	0	16	0	0	0	0	0	30	0	41	0	0	5	0	0	0	0	0	0	0	0	0	0	5	0	2	84	0	49	368	2086	3	8
9244-1	9244	18	14	0	0	0	0	0	1119	0	15	6	0	198	23	6	0	26	0	0	0	0	0	24	0	77	0	0	11	0	0	0	0	0	0	0	0	0	0	0	14	0	155	6	77	392	2216	12	15
9244-2	9244	9	15	0	0	0	0	20	979	0	16	4	10	256	10	8	0	24	0	0	0	0	0	20	0	104	0	0	8	0	0	0	0	0	0	0	0	0	0	0	4	0	182	16	99	258	2085	11	19
9244-3	9244	6	20	0	0	0	0	0	1406	7	24	4	7	280	73	7	0	13	0	0	0	0	0	8	0	124	0	0	0	0	0	0	0	0	0	0	0	0	0	0	6	0	245	6	49	244	2658	21	36
9245-1	9245	15	3	0	0	0	0	0	841	0	10	6	0	219	11	0	0	18	0	0	16	0	0	24	96	93	0	0	29	0	0	0	5	7	0	0	0	0	0	0	0	7	296	17	101	515	2375	9	0
9245-2	9245	19	15	0	0	0	0	27	958	2	16	15	2	218	7	0	0	24	0	0	0	0	0	24	17	85	0	0	15	0	0	0	0	0	0	0	0	0	0	0	5	4	194	6	74	417	2215	11	13
9245-3	9245	8	7	0	0	0	0	12	1007	0	12	3	0	223	15	6	0	15	0	0	16	0	0	24	103	80	0	0	45	0	0	0	0	0	0	0	0	0	0	0	1	2	182	12	79	478	2157	8	9
9247-1	9247	12	7	0	0	0	0	23	1329	0	33	11	0	289	12	11	0	32	0	0	0	0	0	26	2	117	0	0	7	0	0	0	0	0	0	0	0	0	0	2	2	0	227	6	136	490	2722	19	29
9247-2	9247	8	0	0	0	0	0	2	1300	0	18	7	8	163	30	0	0	27	0	0	0	0	0	6	0	69	0	0	0	0	0	0	0	0	0	0	0	0	0	0	0	0	137	5	73	615	2646	8	31
9247-3	9247	2	3	0	0	0	0	9	502	0	15	16	0	518	39	5	2	19	0	0	0	0	0	19	27	25	0	4	9	0	0	0	0	0	0	0	0	0	0	2	4	2	316	14	209	627	4247	31	21
9248-1	9248	1	0	0	0	0	0	5	359	6	10	0	5	368	17	0	9	22	0	0	0	5	0	16	70	0	0	0	9	1	0	0	0	8	0	2	0	0	0	12	9	11	232	14	125	800	3273	16	21
9248-2	9248	3	14	0	0	0	0	34	815	0	18	8	0	129	5	0	0	54	0	0	0	1	0	27	46	73	0	0	43	0	0	0	0	0	0	0	0	0	0	1	6	0	83	7	71	372	1684	4	15
9248-3	9248	10	16	0	0	0	0	34	930	5	12	15	0	238	22	5	0	23	0	0	0	0	0	51	110	105	0	0	65	0	0	0	0	0	0	0	0	0	0	0	0	16	140	7	95	461	2381	13	0
9249-1	9249	4	12	0	0	0	0	10	2493	4	40	8	2	252	8	5	0	33	0	0	0	0	0	29	0	101	0	0	0	0	13	0	0	0	0	0	0	0	0	1	0	4	244	7	103	432	3259	13	24
9249-2	9249	15	10	0	0	0	3	15	1637	0	27	8	4	203	16	4	0	29	0	0	0	0	0	32	13	125	0	0	12	0	0	0	0	0	0	0	0	0	0	0	0	6	182	6	99	394	2559	17	15
9249-3	9249	0	0	0	0	0	0	0	608	0	19	7	0	251	19	6	0	15	0	0	0	0	0	8	0	0	0	0	3	0	0	0	0	0	0	0	0	0	0	0	5	7	213	5	90	615	3363	13	17
9251-1	9251	2	3	0	0	0	0	19	881	11	13	11	7	264	23	0	6	14	0	0	2	0	0	31	16	113	0	0	9	0	0	0	0	0	0	0	0	0	0	0	2	0	226	10	110	432	2311	15	19
9251-2	9251	8	7	0	0	0	3	18	1478	0	13	8	3	187	28	3	0	21	0	0	0	0	0	34	12	88	0	0	6	0	0	0	0	0	0	0	0	0	0	0	0	0	131	5	67	242	2395	6	28
9251-3	9251	0	4	0	0	0	0	6	538	6	27	12	0	436	69	9	0	21	0	0	0	0	0	16	41	0	0	0	27	0	0	0	0	0	0	0	0	0	0	1	0	12	328	8	174	675	3312	34	30
9252-1	9252	0	0	0	0	0	0	14	423	0	21	12	0	386	28	0	0	20	0	0	0	0	0	15	19	42	0	0	5	0	0	0	0	0	0	0	0	0	0	10	0	11	342	12	193	718	3864	22	29
9252-2	9252	5	7	0	0	0	0	15	1498	0	16	8	0	250	20	7	1	26	0	0	0	0	0	33	18	63	0	0	13	5	0	0	0	0	0	0	0	0	0	10	7	0	110	7	90	541	2936	17	16
9252-3	9252	9	9	4	0	0	2	9	920	3	10	7	0	186	11	4	0	33	0	0	0	0	0	11	29	50	0	0	10	0	0	0	0	0	0	0	0	0	0	0	12	0	94	2	73	389	2380	17	24
9253-1	9253	4	3	0	0	2	0	26	902	13	15	7	0	238	18	8	0	29	0	0	0	0	5	19	19	101	0	0	7	0	0	0	0	5	0	0	0	0	1	0	0	0	307	13	108	403	2054	21	14
9253-2	9253	10	8	0	0	0	0	18	1611	0	25	15	0	314	26	8	0	26	0	0	0	0	0	12	0	116	0	0	14	0	0	0	0	0	0	0	0	0	1	0	1	0	273	8	83	397	2696	18	20
9253-3	9253	0	1	0	0	0	0	6	1010	0	16	13	10	413	43	7	0	18	0	0	0	0	0	10	0	49	0	0	12	0	0	0	0	0	0	0	0	0	0	16	3	8	231	0	89	538	5038	29	46
9254-1	9254	8	2	0	0	0	0	0	1620	0	21	9	2	151	0	0	0	24	0	0	0	5	0	25	0	67	0	0	0	0	0	0	0	0	0	0	0	0	0	0	0	4	106	4	71	291	2556	6	23
9254-2	9254	10	6	2	0	0	0	3	1729	0	18	8	12	171	14	0	0	32	0	0	0	0	0	29	0	54	0	0	0	0	0	0	0	0	0	0	0	0	0	0	0	8	112	5	64	308	3061	15	23
9254-3	9254	9	1	0	0	0	0	0	890	2	20	7	5	151	6	4	3	22	0	0	0	0	0	11	0	105	0	0	5	0	0	0	0	0	0	0	0	0	0	0	0	0	114	5	64	263	1906	5	4
9256-1	9256	9	5	0	0	0	0	0	1392	0	12	7	0	175	0	5	0	27	0	0	0	0	0	19	0	48	0	0	0	0	0	0	0	0	0	0	0	0	0	9	0	5	202	8	36	316	2276	9	22
9256-2	9256	3	9	0	0	0	0	12	1119	6	23	13	6	264	13	6	0	34	0	0	0	0	0	26	10	72	0	0	6	0	0	0	0	0	0	0	0	0	0	0	5	0	173	9	128	365	2473	8	26
9256-3	9256	3	0	0	0	0	0	5	1016	0	20	8	8	176	11	5	0	24	0	0	0	0	0	15	0	35	0	0	11	0	0	0	0	0	0	0	0	0	0	0	0	0	152	10	59	283	2092	4	28
9257-1	9257	12	8	0	0	0	0	0	2397	7	24	21	5	258	18	6	0	32	0	0	0	0	0	25	0	57	0	0	11	0	0	0	4	0	0	0	0	0	0	9	0	19	165	0	62	472	3609	12	26
9257-2	9257	64	36	4	0	4	0	40	1179	22	30	26	4	123	14	86	39	309	0	18	0	2	5	196	413	60	0	0	58	9	6	4	12	0	6	19	0	125	0	117	48	4	118	6	53	277	1748	6	10
9257-3	9257	12	13	0	0	0	0	22	1085	0	23	7	2	207	10	10	0	39	0	0	0	0	0	20	11	113	0	0	10	0	0	0	0	0	0	0	0	0	0	1	0	0	130	3	75	315	2156	18	19
9258-1	9258	0	4	0	0	0	0	9	454	8	11	15	12	288	13	0	0	16	0	0	0	0	0	4	48	40	0	0	1	0	12	0	0	0	0	0	0	0	0	0	0	16	187	12	162	590	3207	25	22
9258-2	9258	10	19	0	0	0	0	19	930	0	20	15	0	186	16	4	0	26	0	0	0	0	0	29	0	89	0	0	31	0	0	0	0	0	0	0	0	0	0	0	0	7	84	0	60	372	2127	24	23
9258-3	9258	0	4	0	0	0	0	8	469	7	14	24	0	416	45	0	4	20	0	0	6	0	0	10	88	28	0	0	47	10	11	0	0	0	0	0	0	0	0	0	9	12	229	11	137	729	3967	18	24
9260-1	9260	12	0	0	0	2	0	2	1547	0	8	17	0	128	8	5	0	30	0	0	0	0	0	14	0	49	0	0	0	0	0	0	0	0	0	0	0	0	0	5	0	7	138	13	91	473	2729	11	20
9260-2	9260	0	0	0	0	0	0	0	1582	0	27	16	0	226	6	9	0	23	0	0	0	0	0	35	0	110	0	0	3	0	0	5	0	0	0	0	0	0	0	9	0	8	208	7	75	278	3034	21	23
9260-3	9260	6	2	0	0	0	0	0	1557	3	18	7	3	200	14	0	0	27	0	0	0	0	0	5	0	52	0	0	10	0	0	0	0	0	0	1	0	0	0	1	6	7	168	0	28	330	2448	13	15
9262-1	9262	0	0	0	0	0	0	6	2044	9	40	11	0	312	20	4	0	31	0	0	0	0	0	24	0	61	0	0	4	0	0	0	0	0	0	0	0	0	0	0	1	0	267	9	111	471	3521	4	37
9262-2	9262	6	12	0	0	0	0	0	1571	7	36	14	5	210	6	5	0	24	0	0	0	0	0	34	8	70	0	0	0	0	0	0	0	0	0	0	0	0	0	0	6	10	181	3	52	719	2775	15	21
9262-3	9262	12	5	0	0	0	0	12	1030	4	22	5	0	257	9	9	0	26	0	0	0	0	0	18	0	114	0	0	1	0	0	0	0	0	0	0	0	0	0	6	0	0	185	10	83	269	2120	11	27
9264-1	9264	12	1	0	0	0	0	10	1494	0	25	8	7	219	21	4	7	21	0	0	0	0	0	17	22	118	0	0	10	0	0	0	0	0	0	0	0	0	0	0	0	11	244	8	88	523	2481	11	36
9264-2	9264	0	0	0	0	0	0	8	573	2	16	6	0	306	23	5	0	24	0	0	0	0	0	14	19	21	0	0	35	0	0	0	0	0	0	0	0	0	0	1	3	13	322	18	137	696	2863	14	37
9264-3	9264	10	5	0	0	0	0	12	1087	0	12	8	0	243	13	3	0	26	0	0	0	0	0	18	0	97	0	0	6	0	0	0	0	0	0	0	0	0	0	0	0	5	170	5	75	391	2329	12	8
9265-1	9265	1	1	0	0	0	0	21	1193	3	14	8	5	221	14	0	5	25	0	0	0	0	0	16	13	60	0	0	7	0	0	0	0	0	0	0	0	0	0	9	0	4	246	3	100	469	2643	17	27
9265-2	9265	11	6	0	0	0	0	5	1292	2	21	8	3	221	21	2	0	22	0	0	0	0	0	22	0	71	0	0	8	0	0	0	0	0	0	0	0	1	0	0	0	5	126	5	77	329	2345	16	20
9265-3	9265	7	19	0	0	0	0	10	877	3	13	5	2	206	8	6	4	37	0	0	0	0	0	19	28	113	0	0	26	0	0	0	1	2	0	0	0	0	0	0	0	0	161	11	82	346	1978	14	20
9266-1	9266	13	8	0	0	0	0	0	1835	6	16	15	0	225	29	5	0	21	0	0	0	0	0	19	0	111	0	0	0	0	0	0	0	0	0	0	0	4	0	0	0	0	149	5	91	354	2738	12	20
9266-2	9266	8	10	0	0	0	0	8	1476	0	23	6	3	246	15	5	5	29	0	0	0	0	0	27	8	102	0	0	2	0	6	0	0	0	0	0	0	0	0	0	0	1	232	3	86	511	2712	19	19
9266-3	9266	0	4	0	0	0	0	12	470	15	24	27	13	576	46	22	0	14	0	0	0	0	0	10	36	27	0	0	33	0	0	0	0	0	0	0	0	0	0	4	6	10	467	25	252	856	4553	57	48
9268-1	9268	16	11	0	0	0	2	16	1682	7	26	2	0	248	14	10	0	24	0	0	0	0	0	36	6	83	2	0	14	0	0	0	0	0	0	0	0	0	0	5	0	16	67	10	70	480	2630	14	23
9268-2	9268	6	4	0	0	1	7	9	1725	3	24	12	1	192	11	6	0	22	0	0	7	0	0	19	0	49	0	0	0	0	0	0	0	0	0	0	0	0	0	0	4	8	86	6	55	242	2873	13	17
9268-3	9268	7	0	0	0	0	0	10	1150	0	18	11	0	161	21	0	0	21	0	0	0	0	0	22	1	46	0	0	6	0	0	0	0	0	0	0	0	0	0	3	7	0	64	9	69	339	2370	2	18
9269-1	9269	0	1	0	0	0	0	21	538	0	18	11	4	494	32	3	0	14	0	0	0	0	0	17	64	21	0	0	14	0	0	0	0	10	0	0	0	0	0	0	6	6	418	16	177	791	3714	30	41
9269-2	9269	7	11	0	2	0	0	10	1076	5	16	5	0	162	16	0	0	28	0	0	0	0	0	25	0	45	0	0	5	0	0	0	0	0	0	0	0	0	0	4	0	0	137	9	69	395	2253	11	13
9269-3	9269	0	9	0	0	1	0	0	996	34	14	8	8	0	9	17	19	218	0	12	2	4	2	133	600	13	4	0	143	42	18	5	0	9	0	1	1	0	0	195	49	0	446	21	105	449	2251	19	0
9270-1	9270	3	0	0	0	0	0	8	1143	3	16	7	0	136	9	0	0	33	0	0	0	0	0	15	0	80	0	0	0	0	0	0	0	0	0	0	0	0	0	0	0	3	185	9	81	409	2222	12	26
9270-2	9270	0	1	0	0	0	0	28	721	7	27	17	8	537	44	6	0	25	0	0	0	0	0	7	34	50	0	0	27	0	5	0	0	0	0	0	0	0	0	2	10	8	380	12	174	686	3559	28	48
9270-3	9270	6	7	0	0	0	0	16	995	0	15	10	0	218	11	9	0	24	0	0	0	0	0	9	11	131	0	0	0	0	0	2	0	0	0	0	0	0	0	0	1	0	187	8	75	327	2200	19	18
9271-1	9271	0	0	0	0	0	0	8	1455	0	18	12	0	239	19	0	0	22	0	0	0	0	0	6	11	71	0	0	0	0	0	0	0	0	0	0	0	0	0	0	2	10	195	12	79	684	2814	20	16
9271-2	9271	5	9	0	0	0	0	6	1389	0	24	7	13	212	23	2	0	16	0	0	0	0	0	19	0	75	0	0	13	0	3	0	0	0	0	0	0	0	0	5	4	6	201	14	90	519	2449	15	28
9271-3	9271	12	5	0	0	1	2	12	1380	3	23	9	0	230	28	0	0	25	0	0	0	0	0	18	0	103	0	0	2	0	5	0	0	0	0	0	0	0	0	0	0	0	156	11	67	453	2693	14	19
[truncated: 38 more columns]

## Sheet: Figure3B
Sequence polymorphis of the pontential candidate genes between two parental lines
GeneName	Leaf_blade.juvenile	leaf_flag_1_internode.anthesis	leaf_flag_1_internode.grain_maturity	Leaf_lower.juvenile	Leaf_lower_growing.anthesis	Leaf_lower_growing.floral_initiation	Leaf_lower_growing.grain_maturity	Leaf_lower_whorl.vegetative	Leaf_middle_whorl.vegetative	Leaf_sheath_growing.anthesis	Leaf_sheath_growing.floral_initiation	Leaf_sheath_growing.grain_maturity	Leaf_upper.juvenile	Leaf_upper_growing.anthesis	Leaf_upper_growing.floral_initiation	Leaf_upper_whorl.vegetative	Root.ammonia	Root.control_fertilized	Root.control_water	Root.nitrate	Root.urea	Root_bottom.anthesis	Root_bottom.floral_initiation	Root_bottom.grain_maturity	Root_bottom.juvenile	Root_bottom.vegetative	Root_middle.floral_initiation	Root_top.juvenile	Root_top.vegetative	Panicle.floral_initiation	Panicle_lower.anthesis	Panicle_upper.anthesis	Peduncle.floral_initiation	Seed_dry.grain_maturity	Seed_imbibed.grain_maturity
Sobic.002G273600	0.568732	NA	1.26357	0.103252	0.123564	0.174343	1.07737	0.0964813	0.0389311	0.43332	0.495948	7.19886	0.0744768	0.792162	0.360535	0.0448554	0.0770158	0.0660135	0.0702452	0.00592429	0.0355458	0.0287751	NA	0.0736305	0.0457017	0.00592429	0.113408	0.0423164	0.121871	0.0668599	0.664367	1.24579	0.0685525	10.2135	7.20817
Sobic.002G273800	2.10949	0.100452	2.46683	0.0806907	0.983109	0.691635	2.07161	0.00988049	0.0609297	1.27952	0.138327	5.50837	0.20255	0.66858	1.32563	0.284888	0.834902	1.21201	3.13047	0.981462	1.09509	0.408394	0.130093	0.403453	0.798673	0.288181	1.37833	0.838195	0.717982	0.0856309	0.439682	1.15602	0.0115272	1.84107	1.26635
Sobic.002G274000	0.0227574	0.0898103	0.547396	0.27959	0.0312914	0.499036	0.0784316	0.232857	0.102814	0.0150361	0.0759933	0.360867	0.0524232	0.0329169	0.0946869	0.0353552	1.2927	1.1334	1.17973	1.49508	1.50402	1.20126	1.59301	1.86976	1.31302	1.54709	0.520981	1.80393	1.31261	4.96273	1.00051	1.07569	4.59455	0.034136	3.01454
Sobic.002G274100	0.571296	0.658582	0.881856	0.678062	1.42318	1.69478	0.933553	1.43854	0.817046	1.24936	2.06416	0.859004	0.41433	0.190307	0.516226	0.563054	0.516601	1.43067	0.90171	0.5919	1.54493	0.6406	0.881856	0.814049	0.907704	0.942919	0.645845	0.909203	1.58389	0.331539	0.513979	0.629736	0.672443	1.8259	3.76119
Sobic.003G041801	NA	0.375447	0.375447	0.500596	NA	NA	0.175209	6.45769	NA	NA	NA	NA	NA	NA	NA	NA	0.375447	0.625745	0.150179	NA	0.350417	0.600715	0.550656	1.15137	0.425507	0.600715	NA	0.300358	0.600715	0.700834	0.150179	0.775924	0.425507	NA	5.33135
Sobic.003G042200	0.0235637	0.693557	0.394299	0.57731	0.106822	0.070691	0.00549819	1.6848	0.199506	0.279622	0.23328	0.0699055	0.134313	0.00549819	NA	0.0180655	0.349528	0.494837	0.366022	0.349528	0.428859	0.769746	0.903274	1.14676	0.370735	0.55139	0.604801	0.919768	0.557673	2.13565	1.81833	3.20701	2.35087	6.18782	5.99067
Sobic.003G043100	0.160529	0.834202	1.14327	0.101967	0.581312	0.41413	0.762548	0.335609	0.110897	1.36489	0.892907	0.843986	0.0501297	0.282455	0.248905	0.0751056	1.01579	0.924536	0.846797	1.05315	1.0386	1.09905	0.867646	1.32024	0.983311	1.11328	0.816058	0.910518	1.1432	1.72714	0.635569	0.841674	2.05895	5.92491	2.47674
Sobic.003G045900	NA	0.208018	0.35348	0.510624	0.0109285	0.077253	0.0165811	0.0497434	0.57318	0.0135664	0.0452213	0.0177117	0.177494	0.00753688	0.0606719	0.38928	1.18857	0.619155	2.07867	0.818505	1.08983	0.113053	0.029017	0.0682088	0.336899	0.0648172	0.484998	0.382497	0.440531	0.135664	0.754442	0.22686	0.070093	0.0618024	22.5251
Sobic.003G048000	0.054315	0.5981	0.714661	0.0536805	2.61105	0.307679	0.738202	0.122018	0.058249	1.79614	1.62222	0.753684	0.0388962	0.728748	0.27405	0.0335027	0.12646	0.50197	0.332172	0.125001	0.116308	0.0413708	0.127666	0.138516	0.46282	0.129189	0.546259	0.28141	0.533061	0.199874	0.529381	0.388264	0.38433	17.8767	1.65407
Sobic.003G049000	NA	NA	NA	0.0410483	NA	0.0656773	NA	NA	0.0369435	NA	NA	NA	0.0328386	NA	0.0328386	0.18677	NA	NA	NA	NA	NA	0.0184717	NA	NA	NA	NA	NA	0.0225766	NA	NA	1.61936	10.0302	0.0225766	0.703979	0.18677
Sobic.003G389500	0.151573	0.466158	1.08389	0.28122	0.178265	0.432793	0.761678	1.85224	0.241182	0.551954	0.307912	0.755958	0.145853	0.270734	0.316492	0.116301	0.816969	0.876072	0.858913	0.539561	0.629171	0.885605	0.749285	0.744519	0.654909	0.666349	0.479504	0.664442	0.875119	3.30982	1.07531	1.68446	3.36797	5.30029	2.90753
Sobic.003G392600	0.444402	0.555698	0.921608	0.486968	0.309676	0.501417	0.864593	1.23089	0.520552	0.543202	0.552574	0.890367	0.308504	0.601779	0.698235	0.288979	1.177	1.18013	1.11335	1.22543	1.16997	0.975108	1.04071	1.03876	0.948553	1.20043	0.8931	0.958316	1.26643	1.42068	1.00674	1.27268	1.5476	0.803283	5.04229
Sobic.003G395100	0.435753	0.778121	1.2491	0.401415	0.535727	0.3781	1.30282	0.587297	0.30879	0.752273	0.766591	1.27672	0.291558	0.683723	0.712359	0.265329	1.16636	0.992387	0.998215	0.95222	1.01773	0.961596	0.863016	0.935367	0.757848	0.898242	0.865677	0.71502	0.902676	0.741882	0.809925	0.842743	0.977055	7.03173	1.84463
Sobic.003G398200	NA	NA	NA	NA	NA	NA	NA	0.0039691	NA	NA	NA	NA	NA	0.000567014	NA	0.00113403	NA	NA	NA	NA	NA	NA	NA	NA	NA	NA	NA	NA	NA	0.0102063	0.00623715	0.0725778	NA	6.1419	1.76341
Sobic.003G400332	NA	0.140216	NA	NA	0.320493	0.560863	NA	NA	NA	NA	NA	NA	NA	NA	NA	NA	NA	NA	NA	NA	NA	NA	NA	NA	0.140216	0.160247	NA	0.200308	0.260401	0.300462	0.160247	0.841294	0.420647	8.453	1.0416
Sobic.003G406700	0.987297	1.20501	0.723253	0.275316	1.18725	1.18515	0.879819	0.198311	0.300875	2.42476	2.06281	0.787544	0.448068	0.443415	1.2033	0.34557	0.14182	0.0566885	0.120062	0.101646	0.0696646	0.322174	0.386727	0.283311	0.131268	0.116392	0.0912914	0.0496762	0.0981071	1.42416	1.04569	1.10697	1.67379	12.0932	1.02963
Sobic.003G408300	0.260913	0.703961	1.14443	0.162939	0.31663	0.340158	0.608211	0.493616	0.193607	0.798423	0.659012	0.775832	0.129344	0.287133	0.214911	0.122789	1.06776	1.08263	0.829092	1.07057	1.02153	0.906698	0.815864	1.35127	1.03089	1.2334	0.906581	0.947433	1.27331	2.03966	0.689681	1.08263	1.96615	5.86275	2.61018
Sobic.003G413300	0.206654	0.542466	0.917025	0.103327	0.52955	0.335812	0.749119	0.219569	0.0516634	0.813699	0.400391	0.710372	NA	0.335812	NA	0.0387476	0.348728	0.68454	0.787867	0.116243	0.607045	0.568297	0.439139	0.710372	0.387476	0.516634	0.30998	0.116243	0.477886	2.71233	0.697456	0.762035	2.59609	4.66262	9.54481
Sobic.003G413700	0.310376	0.00517294	0.246577	0.0655239	0.558677	1.36738	1.43463	0.0172431	0.21209	0.125875	0.0620753	0.836292	0.0844913	2.13125	3.11756	0.441424	0.386246	0.0896643	0.0844913	0.10001	0.172431	0.0396592	0.0362106	0.325895	0.0241404	0.0517294	0.141394	0.0327619	0.0431078	NA	0.548331	1.01217	0.00517294	1.65017	18.2398
Sobic.003G415500	0.017593	0.984034	0.314328	0.0633347	0.253339	0.0234573	0.190004	0.017593	NA	0.673225	0.382354	0.268586	NA	0.0140744	NA	NA	1.03564	0.863229	0.775264	1.00866	1.87541	0.547728	0.812796	0.950021	1.53997	2.049	0.62631	1.09194	3.4189	0.025803	1.42855	1.50713	0.0387046	1.62442	6.5786
Sobic.003G417200	NA	NA	NA	0.120704	NA	NA	0.030176	0.00830934	NA	NA	NA	0.031488	0.002624	0.217792	0.350304	0.0800321	1.25471	1.06884	0.533984	1.33605	1.07934	0.262838	0.53967	0.523926	0.709355	0.674369	0.898721	3.48949	0.217355	NA	NA	0.003936	NA	0.128576	10.4374
Sobic.005G091600	0.824034	0.644858	1.05857	0.380372	1.00623	1.24165	1.27147	0.627997	0.438252	1.24756	1.21057	1.23058	0.307141	0.865179	1.03077	0.354703	0.812962	0.942311	0.896384	0.662222	0.682857	0.617554	0.543946	1.06298	0.887073	0.365147	1.40875	0.639322	0.479397	0.0469331	0.49588	0.600441	0.188487	2.91174	7.01568
Sobic.005G098700	NA	0.0457491	NA	NA	NA	0.0297901	NA	0.09469	NA	0.0244705	NA	NA	NA	NA	NA	NA	0.961795	2.26405	0.460683	0.37344	0.796886	1.25863	0.453235	1.32247	0.307477	0.1947	0.793694	0.691556	0.477706	NA	0.063836	2.59174	0.201083	7.04004	1.55228
Sobic.005G105300	0.835356	0.801846	0.927509	0.288425	1.80595	1.10344	2.63054	0.551718	0.23816	0.639084	0.378184	1.56899	0.244144	2.98957	1.54864	0.418875	0.743204	0.94187	0.758762	0.485895	0.46914	0.551718	0.470337	0.870063	0.191486	0.252522	0.852111	0.878441	0.266883	0.294409	0.967003	0.902376	0.927509	2.01778	5.18807
Sobic.005G111550	2.36517	0.529312	0.690539	1.08144	3.24888	0.724002	1.71722	1.74308	1.57881	2.87015	1.00843	1.06167	1.79175	2.2587	2.28152	2.33019	0.179479	0.100387	0.228152	0.190126	0.121681	0.22511	0.244883	0.2099	0.15058	0.202295	0.200774	0.212942	0.276824	0.549085	0.605363	0.63122	0.643388	1.80088	0.946069

## Sheet: Figure4A
First Component of RGB color and Tannin content of each RIL
accessionID	RGBPC1	TanninContent(mg/g)
8759	-1.12912	5.23174
8760	-0.381336	7.29905
8764	-0.967879	4.14754
8765	-1.07562	7.63205
8769	-1.32903	6.03733
8771	2.6271	4.91145
8772	-1.33579	5.84777
8773	-0.89035	5.93123
8774	-0.694122	5.34482
8775	-0.648267	7.52479
8777	-0.181511	6.25834
8779	3.72375	NA
8784	1.63433	20.3891
8785	2.20018	19.2262
8786	-1.26798	5.65807
8787	-0.645112	6.90885
8788	-0.691404	5.49165
8789	-1.04302	7.7705
8790	-1.07391	6.75762
8794	-1.37402	4.69975
8798	-0.216002	4.78322
8799	2.06309	17.468
8800	-0.386666	5.87974
8801	-0.52786	3.61714
8803	-0.505491	3.28416
8804	-1.0235	5.94929
8807	-0.525793	4.78838
8808	2.421	10.8794
8812	-0.644914	4.05763
8814	-1.09788	5.00923
8815	4.0315	28.7869
8819	-1.08789	4.19333
8820	-0.518884	6.91632
8822	-1.05069	7.04015
8823	1.68218	24.5683
8824	-1.42021	6.0913
8827	-0.64681	4.69909
8828	-0.261497	4.93019
8829	2.55367	7.5908
8835	-0.439946	6.0039
8837	0.132199	5.47361
8838	-0.521819	4.5181
8839	2.40838	16.009
8840	-0.454294	9.60184
8841	-1.4239	5.32314
8844	-0.0526032	7.78816
8846	0.511621	23.7096
8847	-1.59802	5.66954
8848	-1.62986	5.38973
8850	-1.4076	5.88983
8851	3.77101	21.7363
8853	2.87649	88.3269
8854	-0.797916	5.47869
8855	0.214757	7.10953
8856	0.427463	17.8806
8857	-1.14274	6.32083
8858	-0.932749	4.85102
8859	-1.23728	7.64552
8861	-0.396557	5.38373
8862	-0.55888	6.74681
8864	-0.812223	5.80435
8865	1.99892	5.16788
8868	-1.07475	5.59845
8869	-1.80371	6.65057
8871	-0.804109	6.50577
8872	-0.140569	4.87607
8874	0.863145	0.0901408
8875	0.244705	53.8168
8876	1.50141	4.87285
8877	-0.756194	27.8517
8878	0.0289053	6.00984
8879	-1.47074	5.06946
8880	-0.0317504	9.43218
8881	4.7432	70.774
8882	-1.39927	61.2694
8883	-0.863716	2.4929
8884	2.66404	28.1748
8885	-0.803739	4.16651
8886	-0.910112	20.3782
8887	-0.651427	6.19779
8888	-1.60268	4.77013
8889	-1.43609	8.0988
8892	-1.19541	7.25024
8893	3.93109	56.479
8894	2.23866	7.23954
8896	-0.918804	6.07998
8897	4.80714	52.1576
8898	-1.07644	6.31473
8899	-0.458807	4.61875
8900	2.72656	52.2792
8901	2.67032	41.8755
8902	-1.48735	8.59192
8903	-0.596129	5.10699
8904	-1.32849	5.65964
8905	-1.30743	5.61309
8907	3.20381	64.0598
8908	-1.64262	4.07029
8909	-0.417219	5.28907
8911	-1.25635	5.56623
8913	-0.91927	5.48004
8915	1.85793	42.1232
8917	-1.16297	7.34615
8918	-1.22206	5.4953
8919	-0.771197	5.93969
8920	-1.12581	0.963484
8922	2.77109	44.2253
8924	-0.82132	7.73293
8925	-0.223471	6.4365
8926	-1.79448	6.46275
8928	-0.411684	7.65421
8930	-1.10779	6.92914
8931	3.38441	4.70096
8932	-1.14252	6.97618
8933	-0.953567	5.90826
8934	-0.935643	5.68193
8935	-0.677016	8.30737
8936	-0.387717	6.52032
8937	-0.920376	6.04327
8938	-0.938491	6.40522
8939	0.0225552	5.73547
8940	-1.80212	5.55647
8941	-0.975283	7.35166
8942	-0.91535	5.97582
8945	-1.01137	3.80991
8947	2.32579	6.69949
8948	-1.62163	3.27329
8949	-0.887858	5.38716
8950	4.6598	26.2567
8953	-0.638705	61.1591
8955	3.28489	4.46282
8957	0.0313165	4.9052
8958	-0.640041	5.31011
8959	-0.976267	4.94486
8960	-1.03242	4.68141
8961	-1.63583	5.49336
8964	2.13603	4.43905
8966	-1.60576	5.57904
8967	-0.85135	5.63115
8969	-1.88313	5.19999
8971	-0.876904	5.82117
8974	0.788377	5.93692
8978	-0.838034	6.61415
8979	-0.519275	6.47748
8981	-1.00408	6.01984
8982	-1.5237	7.25283
8983	-1.2516	5.18425
8985	-1.60515	8.37846
8986	-0.960191	6.10836
8987	4.37559	44.8409
8988	1.96414	46.906
8989	1.4114	19.6671
8990	-1.49926	5.35694
8992	-0.558144	7.70065
8993	-0.858499	7.78235
8994	3.28469	23.2301
8995	-1.73647	7.46653
8997	4.12904	59.7492
8998	-0.304965	7.12431
8999	3.64613	42.9854
9000	1.89193	15.8328
9001	-1.01287	6.50325
9002	-0.778118	6.33437
9003	3.43368	53.1489
9004	0.714567	5.25904
9005	-0.261822	7.46578
9006	-1.50438	7.66873
9008	0.434621	3.26498
9010	-0.0763844	6.22275
9013	-1.88388	6.18325
9015	-0.629066	6.03308
9016	5.27	40.5387
9017	2.34881	26.2066
9018	-1.04145	6.66876
9019	-1.3262	6.64773
9020	-0.620863	5.23648
9021	-1.1751	5.23726
9023	4.04102	118.076
9026	-0.383744	4.32044
9027	-0.470612	4.91612
9028	-0.476797	22.7223
9029	-0.934712	7.05101
9031	4.46221	105.005
9033	-1.0381	7.33667
9034	-1.41745	5.13608
9035	-0.461172	7.46578
9036	-0.503881	5.75869
9037	-0.702469	4.61017
9038	-1.61742	4.96304
9039	-0.606747	5.79921
9041	-0.727672	6.63495
9043	-1.19943	7.03447
9046	-1.72612	6.51684
9052	3.64531	51.8155
9053	0.649058	8.82946
9054	-0.865623	8.27727
9056	1.82366	20.1302
9057	-0.193424	4.9837
9059	1.44716	14.0962
9060	-0.888376	5.90572
9144	2.26112	35.2972
9145	-0.718226	7.5082
9146	0.231506	6.13543
9147	-1.01525	4.67214
9148	-1.46968	7.49971
9149	-0.815831	7.62624
9150	-0.314133	6.05215
9152	-1.21284	5.88696
9153	-1.02853	5.28907
9154	-1.04822	6.30318
9155	-1.62464	4.77535
9156	-1.41253	3.77907
9158	-0.688238	4.6891
9159	-0.920168	5.93692
9160	-0.711321	4.72853
9163	2.37075	17.9684
9167	5.03595	71.4136
9168	-1.86861	4.18105
9169	-0.663991	5.61595
9170	0.67717	6.30005
9171	-1.95908	5.43239
9172	-1.26864	5.29196
9173	-1.44964	5.68479
9174	-2.03377	6.70751
9175	2.39309	12.4848
9176	-1.43768	5.50999
9177	0.279335	5.60748
9179	-1.21985	6.94719
9180	-1.08685	9.46988
9181	-0.182327	5.74621
9182	-0.0788952	6.60814
9183	5.08345	86.7542
9184	-0.899968	5.87022
9185	-0.95164	6.60203
9188	-1.25175	7.33145
9190	-0.845282	5.39572
9191	-0.580882	5.19211
9194	-1.01253	5.72276
9198	-0.486375	4.71258
9199	-1.32528	6.43167
9200	0.0154048	4.14964
9201	-0.02842	4.22279
9202	-1.19346	5.06547
9203	-0.691613	6.42638
9204	-1.42555	5.46995
9205	-2.48888	5.90826
9206	2.31895	4.84076
9207	-0.180824	5.68417
9208	-0.923011	6.49013
9209	-0.170309	8.63204
9210	-1.27899	6.19513
9211	3.1698	50.2985
9212	4.47471	82.3939
9214	-0.874066	7.0604
9215	0.0405437	6.24188
9216	5.00287	87.1898
9218	0.0825346	5.99885
9221	-0.476873	6.19802
9222	-0.691305	7.35166
9223	-1.46121	6.01402
9224	-0.323577	7.67142
9226	4.86411	60.2146
9227	-1.01664	6.10836
9229	-1.76389	5.74736
9230	-1.34714	5.78821
9231	-0.942509	5.77937
9234	1.95192	35.2523
9236	-0.200294	6.65105
9237	-0.599625	6.13701
9238	-1.58211	6.10836
9239	-1.26755	6.35363
9240	-0.93796	6.58618
9242	-1.45691	6.05746
9243	1.28931	10.3378
9244	-0.749866	6.79136
9245	4.74391	60.7937
9247	-0.809308	1.91288
9248	2.19687	33.2798
9249	-0.533243	5.81874
9251	-0.786091	5.65477
9252	4.40043	95.0324
9253	-0.375528	6.1412
9254	-0.898676	4.39876
9256	-1.33974	6.40867
9257	-0.7538	5.62032
9258	2.4127	26.8392
9260	-0.710941	5.94732
9262	-1.08649	5.33436
9264	-1.42824	5.49877
9265	2.87487	4.63236
9266	-1.89664	4.64663
9268	3.35584	8.06953
9269	-1.46092	5.46538
9270	-0.955817	5.81516
9271	-0.621804	5.49877
Raw reads number and qPCR quantification of Faecalibacterium for fermentation samples with 294 RILs with independent replicates
Sample	accessionID	reads number of Faecalibacterium	CFUperml of Faecalibacterium
8759-1	8759	0	3.63667e+06
8759-2	8759	3	3.05415e+06
8759-3	8759	31	8.32054e+06
8760-1	8760	0	9.27259e+06
8760-2	8760	9	4.7284e+06
8760-3	8760	12	6.07256e+06
8764-1	8764	4	2.42281e+06
8764-2	8764	0	3.56152e+06
8764-3	8764	11	2.67668e+06
8765-1	8765	0	7.22381e+06
8765-2	8765	0	3.3441e+06
8765-3	8765	0	5.42234e+06
8769-1	8769	9	5.39743e+06
8769-2	8769	0	3.80827e+06
8769-3	8769	0	3.74287e+06
8771-1	8771	0	4.85104e+06
8771-2	8771	5	3.1874e+06
8771-3	8771	0	8.67996e+06
8772-1	8772	0	3.70511e+06
8772-2	8772	100	3.27644e+07
8772-3	8772	0	2.88872e+06
8773-1	8773	0	4.86043e+06
8773-2	8773	0	1.19468e+06
8773-3	8773	0	2.46309e+06
8774-1	8774	0	3.78577e+06
8774-2	8774	0	9.6758e+06
8774-3	8774	6	4.89467e+06
8775-1	8775	0	1.80865e+06
8775-2	8775	2	4.05629e+06
8775-3	8775	15	5.53939e+06
8777-1	8777	0	6.49738e+07
8777-2	8777	0	2.40536e+06
8777-3	8777	327	2.83894e+06
8779-1	8779	67	1.85983e+07
8779-2	8779	24	2.57737e+07
8779-3	8779	147	2.31137e+07
8784-1	8784	76	3.1977e+07
8784-2	8784	38	1.22136e+07
8784-3	8784	874	1.60521e+08
8785-1	8785	220	1.80085e+08
8785-2	8785	17	3.41466e+07
8785-3	8785	669	9.01914e+06
8786-1	8786	7	4.46037e+06
8786-2	8786	11	3.32196e+06
8786-3	8786	16	7.30602e+06
8787-1	8787	239	3.65799e+07
8787-2	8787	77	4.5702e+07
8787-3	8787	327	2.86246e+07
8788-1	8788	0	3.59092e+06
8788-2	8788	14	6.2145e+06
8788-3	8788	3	2.36691e+06
8789-1	8789	56	1.87381e+07
8789-2	8789	28	2.85452e+07
8789-3	8789	0	6.38603e+06
8790-1	8790	0	4.12143e+06
8790-2	8790	0	4.16339e+06
8790-3	8790	0	1.07813e+06
8794-1	8794	17	1.57628e+07
8794-2	8794	15	7.23658e+06
8794-3	8794	0	6.31839e+06
8798-1	8798	0	6.84026e+06
8798-2	8798	13	1.19677e+08
8798-3	8798	628	3.911e+06
8799-1	8799	34	1.19869e+07
8799-2	8799	48	2.28107e+06
8799-3	8799	37	4.7756e+06
8800-1	8800	0	1.43736e+06
8800-2	8800	4	1.471e+06
8800-3	8800	0	2.85291e+06
8801-1	8801	0	2.26112e+07
8801-2	8801	6	2.65365e+06
8801-3	8801	8	3.1372e+06
8803-1	8803	0	2.32075e+06
8803-2	8803	0	3.34472e+06
8803-3	8803	0	2.34408e+06
8804-1	8804	0	7.38034e+06
8804-2	8804	19	1.85826e+06
8804-3	8804	19	2.33059e+07
8807-1	8807	0	4.82867e+07
8807-2	8807	0	6.31493e+06
8807-3	8807	36	3.44664e+06
8808-1	8808	0	3.28245e+06
8808-2	8808	33	3.61754e+06
8808-3	8808	0	1.40236e+07
8812-1	8812	5	1.92898e+06
8812-2	8812	0	3.67272e+06
8812-3	8812	0	4.28657e+06
8814-1	8814	11	1.73443e+07
8814-2	8814	0	1.80493e+06
8814-3	8814	27	3.0817e+06
8815-1	8815	0	3.12767e+06
8815-2	8815	0	2.32666e+06
8815-3	8815	0	3.96778e+06
8819-1	8819	94	7.30492e+06
8819-2	8819	0	9.72305e+06
8819-3	8819	0	4.58194e+06
8820-1	8820	0	2.52937e+06
8820-2	8820	0	4.27061e+06
8820-3	8820	9	9.37874e+06
8822-1	8822	22	1.32086e+06
8822-2	8822	9	5.52652e+06
8822-3	8822	0	4.43449e+06
8823-1	8823	0	8.12552e+06
8823-2	8823	0	2.05846e+06
8823-3	8823	0	3.3944e+08
8824-1	8824	0	3.7194e+06
8824-2	8824	0	2.58076e+06
8824-3	8824	8	6.81971e+06
8827-1	8827	41	1.29529e+07
8827-2	8827	15	4.50516e+06
8827-3	8827	59	2.38973e+07
8828-1	8828	0	4.63415e+06
8828-2	8828	7	3.68154e+06
8828-3	8828	0	1.21059e+07
8829-1	8829	0	6.77312e+06
8829-2	8829	0	9.67872e+06
8829-3	8829	6	3.33502e+06
8835-1	8835	0	2.28202e+06
8835-2	8835	0	3.28522e+07
8835-3	8835	61	2.21172e+06
8837-1	8837	24	9.82499e+06
8837-2	8837	12	1.01914e+07
8837-3	8837	13	3.51575e+06
8838-1	8838	8	4.70486e+06
8838-2	8838	7	667872
8838-3	8838	14	3.02713e+06
8839-1	8839	15	3.37184e+06
8839-2	8839	0	5.49121e+06
8839-3	8839	0	2.11573e+06
8840-1	8840	64	4.94045e+06
8840-2	8840	0	7.30598e+06
8840-3	8840	0	1.95459e+07
8841-1	8841	0	2.1339e+06
8841-2	8841	0	1.44371e+06
8841-3	8841	17	4.03827e+06
8844-1	8844	96	7.96016e+07
8844-2	8844	84	7.70409e+07
8844-3	8844	16	3.8515e+07
8846-1	8846	175	1.46026e+08
8846-2	8846	258	1.88192e+08
8846-3	8846	144	8.67476e+07
8847-1	8847	0	2.79081e+06
8847-2	8847	7	7.44454e+06
8847-3	8847	29	3.1445e+06
8848-1	8848	17	7.62701e+06
8848-2	8848	0	1.90717e+06
8848-3	8848	0	1.49309e+06
8850-1	8850	43	5.43131e+06
8850-2	8850	0	2.55474e+07
8850-3	8850	0	3.93063e+06
8851-1	8851	79	8.62072e+06
8851-2	8851	0	2.03017e+09
8851-3	8851	10	3.07705e+07
8853-1	8853	21	1.56342e+07
8853-2	8853	0	6.99486e+06
8853-3	8853	0	9.23341e+06
8854-1	8854	5	4.69918e+06
8854-2	8854	0	2.97155e+06
8854-3	8854	0	7.15462e+06
8855-1	8855	0	1.79206e+06
8855-2	8855	0	3.19077e+06
8855-3	8855	0	2.74105e+06
8856-1	8856	38	2.59374e+08
8856-2	8856	0	1.98258e+06
8856-3	8856	338	1.60467e+07
8857-1	8857	0	4.80909e+06
8857-2	8857	27	4.1714e+06
8857-3	8857	5	1.38117e+07
8858-1	8858	15	8.39448e+06
8858-2	8858	25	6.59048e+06
8858-3	8858	53	1.02633e+07
8859-1	8859	6	4.20288e+06
8859-2	8859	0	0.0123
8859-3	8859	19	2.9979e+06
8861-1	8861	4	3.40865e+06
8861-2	8861	0	2.73858e+06
8861-3	8861	0	9.34402e+06
8862-1	8862	0	7.57896e+06
8862-2	8862	0	1.41535e+06
8862-3	8862	5	1.10537e+06
8864-1	8864	6	3.43639e+06
8864-2	8864	0	5.36714e+06
8864-3	8864	19	1.26388e+07
8865-1	8865	0	2.44755e+06
8865-2	8865	0	4.32883e+06
8865-3	8865	21	2.59881e+06
8868-1	8868	0	4.8031e+06
8868-2	8868	0	2.8076e+06
8868-3	8868	7	2.4526e+06
8869-1	8869	10	2.26325e+06
8869-2	8869	11	2.83252e+06
8869-3	8869	0	3.79178e+06
8871-1	8871	0	3.44814e+06
8871-2	8871	6	4.0922e+06
8871-3	8871	0	4.14478e+06
8872-1	8872	41	7.60011e+06
8872-2	8872	16	4.51871e+06
8872-3	8872	0	1.40385e+06
8874-1	8874	0	1.7043e+06
8874-2	8874	23	8.70067e+06
8874-3	8874	10	1.54504e+06
8875-1	8875	0	2.13386e+06
8875-2	8875	0	7.68043e+06
8875-3	8875	0	5.279e+06
8876-1	8876	0	1.32711e+06
8876-2	8876	0	3.30353e+06
8876-3	8876	11	4.63078e+06
8877-1	8877	17	8.1912e+07
8877-2	8877	103	8.25804e+06
8877-3	8877	50	1.99707e+07
8878-1	8878	17	2.80309e+06
8878-2	8878	11	1.42452e+06
8878-3	8878	11	5.65496e+06
8879-1	8879	0	673161
8879-2	8879	8	7.84634e+06
8879-3	8879	4	4.43041e+06
8880-1	8880	0	1.20091e+06
8880-2	8880	0	949716
8880-3	8880	7	4.50285e+06
8881-1	8881	14	1.26677e+07
8881-2	8881	8	2.39179e+06
8881-3	8881	5	8.64436e+06
8882-1	8882	0	5.61688e+06
8882-2	8882	167	1.11877e+06
8882-3	8882	0	1.87758e+08
8883-1	8883	0	1.18471e+07
8883-2	8883	0	2.36735e+06
8883-3	8883	7	2.75803e+06
8884-1	8884	166	3.15961e+07
8884-2	8884	91	2.33112e+08
8884-3	8884	118	6.02846e+07
8885-1	8885	18	1.3203e+07
8885-2	8885	8	3.13833e+06
8885-3	8885	12	4.09813e+06
8886-1	8886	0	4.30166e+06
8886-2	8886	0	5.21856e+06
8886-3	8886	0	7.84308e+06
8887-1	8887	0	4.29938e+06
8887-2	8887	0	1.10178e+07
8887-3	8887	0	2.45789e+06
8888-1	8888	7	3.38915e+06
8888-2	8888	12	5.75697e+06
8888-3	8888	0	1.91714e+06
8889-1	8889	64	4.29244e+06
8889-2	8889	0	737124
8889-3	8889	3	2.9905e+07
8892-1	8892	8	1.60156e+06
8892-2	8892	0	4.43629e+06
8892-3	8892	6	4.21223e+06
8893-1	8893	248	3.07335e+07
8893-2	8893	88	5.12714e+07
8893-3	8893	305	1.27367e+08
8894-1	8894	14	8.36486e+06
8894-2	8894	19	5.08286e+06
8894-3	8894	16	1.82542e+07
8896-1	8896	0	7.78379e+06
8896-2	8896	0	2.22195e+06
8896-3	8896	0	3.76116e+06
8897-1	8897	7	1.26117e+06
8897-2	8897	5	3.90777e+06
8897-3	8897	0	5.25292e+06
8898-1	8898	13	3.00866e+06
8898-2	8898	0	1.39657e+06
8898-3	8898	11	2.47587e+06
8899-1	8899	0	8.78281e+06
8899-2	8899	0	2.90464e+06
8899-3	8899	0	2.82053e+06
8900-1	8900	0	3.39891e+06
8900-2	8900	8	1.92821e+07
8900-3	8900	14	2.36453e+06
8901-1	8901	14	972594
8901-2	8901	471	6.27208e+06
8901-3	8901	0	1.35328e+08
8902-1	8902	21	1.24737e+07
8902-2	8902	0	9.12988e+06
8902-3	8902	0	2.22219e+06
8903-1	8903	0	2.23299e+06
8903-2	8903	0	1.64079e+06
8903-3	8903	0	8.7196e+06
8904-1	8904	33	1.57345e+07
8904-2	8904	0	1.30641e+09
8904-3	8904	0	4.25009e+06
8905-1	8905	0	5.28002e+06
8905-2	8905	12	5.31025e+06
8905-3	8905	0	1.52565e+06
8907-1	8907	7	2.52666e+06
8907-2	8907	0	2.32706e+06
8907-3	8907	12	1.81764e+06
8908-1	8908	0	2.05788e+06
8908-2	8908	0	4.25855e+06
8908-3	8908	22	2.15095e+06
8909-1	8909	0	4.38623e+06
8909-2	8909	0	2.36179e+06
8909-3	8909	0	3.1968e+07
8911-1	8911	0	9.24646e+06
8911-2	8911	10	3.31123e+06
8911-3	8911	24	5.08809e+06
8913-1	8913	0	1.06108e+07
8913-2	8913	62	3.90442e+06
8913-3	8913	0	1.08454e+06
8915-1	8915	0	1.06461e+07
8915-2	8915	29	2.45807e+07
8915-3	8915	91	5.12457e+06
8917-1	8917	11	2.90969e+06
8917-2	8917	8	949539
8917-3	8917	19	4.29115e+06
8918-1	8918	0	2.56171e+06
8918-2	8918	0	1.38071e+06
8918-3	8918	6	1.03343e+06
8919-1	8919	19	7.62346e+06
8919-2	8919	8	7.47382e+06
8919-3	8919	8	1.00824e+07
8920-1	8920	0	4.48652e+06
8920-2	8920	0	1.32857e+06
8920-3	8920	0	2.70795e+06
8922-1	8922	11	5.8837e+06
8922-2	8922	0	5.36494e+06
8922-3	8922	0	1.37244e+06
8924-1	8924	15	4.06721e+06
8924-2	8924	0	6.83236e+06
8924-3	8924	34	6.53047e+06
8925-1	8925	0	9.02981e+06
8925-2	8925	0	9.33186e+06
8925-3	8925	0	5.77865e+06
8926-1	8926	15	6.6808e+06
8926-2	8926	0	1.77849e+06
8926-3	8926	49	2.52856e+07
8928-1	8928	15	4.29938e+06
8928-2	8928	0	6.68618e+06
8928-3	8928	19	4.29509e+06
8930-1	8930	0	3.94756e+06
8930-2	8930	0	1.2537e+06
8930-3	8930	0	7.7456e+06
8931-1	8931	0	3.10023e+06
8931-2	8931	15	1.2225e+07
8931-3	8931	0	1.21211e+07
8932-1	8932	2	3.52917e+06
8932-2	8932	0	3.08176e+06
8932-3	8932	0	944342
8933-1	8933	571	6.78012e+07
8933-2	8933	0	2.00612e+08
8933-3	8933	1154	3.06155e+06
8934-1	8934	8	6.28255e+06
8934-2	8934	12	2.43219e+06
8934-3	8934	0	7.12641e+06
8935-1	8935	0	6.02802e+06
8935-2	8935	0	5.48752e+06
8935-3	8935	0	5.65344e+06
8936-1	8936	15	2.96294e+06
8936-2	8936	0	7.68962e+06
8936-3	8936	0	1.67122e+06
8937-1	8937	40	1.48298e+07
8937-2	8937	0	1.27615e+06
8937-3	8937	0	8.14322e+06
8938-1	8938	15	4.8077e+06
8938-2	8938	0	1.41294e+06
8938-3	8938	0	1.70977e+06
8939-1	8939	37	2.00033e+07
8939-2	8939	0	3.15729e+06
8939-3	8939	23	9.2121e+06
8940-1	8940	0	8.18108e+06
8940-2	8940	0	2.45917e+06
8940-3	8940	42	2.38268e+06
8941-1	8941	14	2.18136e+06
8941-2	8941	0	1.52957e+07
8941-3	8941	0	3.01675e+06
8942-1	8942	313	2.78123e+07
8942-2	8942	0	1.50058e+08
8942-3	8942	67	2.75575e+06
8945-1	8945	0	2.6105e+06
8945-2	8945	11	5.97369e+06
8945-3	8945	9	4.19743e+06
8947-1	8947	0	9.38876e+06
8947-2	8947	0	4.13733e+07
8947-3	8947	1986	3.27063e+06
8948-1	8948	9	5.20667e+06
8948-2	8948	12	4.52133e+06
8948-3	8948	30	6.65327e+06
8949-1	8949	12	7.1563e+06
8949-2	8949	0	2.30659e+06
8949-3	8949	19	4.88667e+06
8950-1	8950	23	1.75848e+07
8950-2	8950	35	1.49197e+07
8950-3	8950	25	2.40722e+07
8953-1	8953	72	2.38433e+07
8953-2	8953	40	4.91942e+07
8953-3	8953	61	1.95876e+07
8955-1	8955	0	2.28096e+06
8955-2	8955	0	5.15093e+06
8955-3	8955	10	9.09746e+06
8957-1	8957	10	1.74916e+07
8957-2	8957	23	4.51463e+06
8957-3	8957	0	2.35038e+07
8958-1	8958	14	1.51215e+06
8958-2	8958	13	7.56371e+06
8958-3	8958	8	9.21484e+06
8959-1	8959	4	3.67761e+06
8959-2	8959	7	1.14315e+07
8959-3	8959	9	3.52591e+06
8960-1	8960	13	4.10783e+06
8960-2	8960	0	3.16344e+06
8960-3	8960	0	4.05344e+06
8961-1	8961	4	3.36635e+07
8961-2	8961	16	6.1414e+06
8961-3	8961	27	5.18124e+06
8964-1	8964	0	8.43534e+06
8964-2	8964	9	3.24843e+06
8964-3	8964	5	1.01005e+06
8966-1	8966	0	5.43454e+06
8966-2	8966	0	1.20645e+07
8966-3	8966	0	2.41069e+06
8967-1	8967	0	6.04861e+06
8967-2	8967	0	1.51793e+07
8967-3	8967	33	4.577e+06
8969-1	8969	147	2.69792e+06
8969-2	8969	0	2.03065e+07
8969-3	8969	0	3.89703e+06
8971-1	8971	29	5.87721e+06
8971-2	8971	0	1.04049e+07
8971-3	8971	13	1.92921e+07
8974-1	8974	0	4.24613e+06
8974-2	8974	11	1.77624e+06
8974-3	8974	7	5.48988e+06
8978-1	8978	14	5.30063e+06
8978-2	8978	33	5.39129e+07
8978-3	8978	1121	3.36239e+06
8979-1	8979	9	3.19231e+06
8979-2	8979	0	5.43177e+06
8979-3	8979	180	1.10777e+08
8981-1	8981	50	1.21237e+07
8981-2	8981	24	1.95618e+07
8981-3	8981	12	2.66025e+06
8982-1	8982	15	5.33677e+06
8982-2	8982	0	8.58388e+06
8982-3	8982	54	2.64387e+06
8983-1	8983	7	2.76803e+06
8983-2	8983	0	2.58991e+06
8983-3	8983	0	3.83617e+06
8985-1	8985	0	6.31493e+06
8985-2	8985	0	3.58594e+06
8985-3	8985	0	2.22913e+06
8986-1	8986	14	7.56828e+06
8986-2	8986	0	3.13207e+06
8986-3	8986	3	5.32684e+06
8987-1	8987	170	3.71518e+07
8987-2	8987	55	2.78226e+07
8987-3	8987	31	6.40645e+07
8988-1	8988	17	6.70066e+07
8988-2	8988	45	8.09651e+06
8988-3	8988	62	2.17521e+07
8989-1	8989	15	5.36287e+06
8989-2	8989	12	2.21199e+06
8989-3	8989	7	3.5876e+06
8990-1	8990	0	3.95068e+06
8990-2	8990	9	2.6339e+07
8990-3	8990	13	4.31056e+06
8992-1	8992	12	3.88532e+06
8992-2	8992	0	3.39642e+07
8992-3	8992	26	4.87169e+06
8993-1	8993	80	2.52268e+06
8993-2	8993	0	1.95045e+07
8993-3	8993	0	5.2213e+06
8994-1	8994	22	1.67125e+08
8994-2	8994	3	5.44323e+06
8994-3	8994	571	3.65644e+06
8995-1	8995	0	3.99405e+06
8995-2	8995	0	2.14428e+06
8995-3	8995	0	2.26989e+06
8997-1	8997	0	4.64657e+06
8997-2	8997	11	4.07862e+06
8997-3	8997	8	1.47252e+07
8998-1	8998	0	1.27762e+07
8998-2	8998	0	4.57118e+06
8998-3	8998	0	7.46467e+06
8999-1	8999	16	1.7278e+06
8999-2	8999	0	6.21716e+06
8999-3	8999	0	4.81495e+06
9000-1	9000	18	1.07991e+07
9000-2	9000	12	2.12372e+06
9000-3	9000	14	1.64542e+07
9001-1	9001	2	3.29371e+06
9001-2	9001	0	6.6286e+06
9001-3	9001	14	2.74797e+06
9002-1	9002	11	1.63399e+07
9002-2	9002	0	2.32402e+06
9002-3	9002	0	8.33347e+06
9003-1	9003	15	6.93255e+06
9003-2	9003	0	5.5653e+06
9003-3	9003	20	7.22911e+06
9004-1	9004	0	7.67754e+06
9004-2	9004	0	2.65949e+06
9004-3	9004	0	1.7328e+06
9005-1	9005	5	5.81403e+06
9005-2	9005	11	7.96565e+06
9005-3	9005	7	2.3794e+06
9006-1	9006	0	2.70774e+06
9006-2	9006	0	2.59166e+06
9006-3	9006	7	3.37108e+06
9008-1	9008	0	2.63647e+06
9008-2	9008	0	2.69789e+06
9008-3	9008	12	4.75707e+06
9010-1	9010	12	1.04527e+07
9010-2	9010	12	5.09449e+06
9010-3	9010	0	1.74311e+06
9013-1	9013	0	1.18429e+07
9013-2	9013	16	1.7332e+07
9013-3	9013	24	4.84149e+06
9015-1	9015	7	2.3278e+06
9015-2	9015	0	4.62372e+06
9015-3	9015	0	7.5938e+06
9016-1	9016	15	2.77375e+06
9016-2	9016	0	3.41851e+06
9016-3	9016	18	3.35863e+06
9017-1	9017	148	1.3335e+07
9017-2	9017	58	7.99008e+07
9017-3	9017	118	3.4285e+07
9018-1	9018	10	8.58012e+06
9018-2	9018	15	1.33338e+06
9018-3	9018	8	5.08585e+06
9019-1	9019	0	3.79655e+06
9019-2	9019	119	9.40005e+07
9019-3	9019	12	1.062e+07
9020-1	9020	0	1.91093e+06
9020-2	9020	4	4.24053e+06
9020-3	9020	0	6.5882e+06
9021-1	9021	0	1.96397e+06
9021-2	9021	0	5.40511e+06
9021-3	9021	22	1.62391e+06
9023-1	9023	21	7.29241e+06
9023-2	9023	20	5.45597e+06
9023-3	9023	0	1.49019e+07
9026-1	9026	0	5.94887e+06
9026-2	9026	0	2.72121e+06
9026-3	9026	0	2.09385e+06
9027-1	9027	8	3.07925e+06
9027-2	9027	0	4.19737e+06
9027-3	9027	9	1.37461e+06
9028-1	9028	23	1.05104e+07
9028-2	9028	12	9.7869e+06
9028-3	9028	14	2.44876e+06
9029-1	9029	19	3.82856e+06
9029-2	9029	0	1.04861e+06
9029-3	9029	21	3.8863e+07
9031-1	9031	53	6.25665e+07
9031-2	9031	269	8.42197e+06
9031-3	9031	575	1.07119e+08
9033-1	9033	0	2.76024e+06
9033-2	9033	12	1.04036e+07
9033-3	9033	0	6.19428e+06
9034-1	9034	53	3.5915e+07
9034-2	9034	14	9.25201e+06
9034-3	9034	22	2.39954e+07
9035-1	9035	0	4.44055e+06
9035-2	9035	0	2.831e+06
9035-3	9035	15	2.0149e+07
9036-1	9036	44	2.89785e+06
9036-2	9036	0	1.06775e+07
9036-3	9036	11	2.01486e+06
9037-1	9037	0	6.03035e+06
9037-2	9037	18	9.55607e+06
9037-3	9037	11	4.81516e+06
9038-1	9038	11	2.90898e+07
9038-2	9038	6	4.22917e+06
9038-3	9038	53	4.46964e+06
9039-1	9039	0	1.38681e+07
9039-2	9039	0	3.21842e+06
9039-3	9039	11	2.73993e+06
9041-1	9041	14	4.15217e+06
9041-2	9041	5	3.35357e+06
9041-3	9041	0	7.37741e+06
9043-1	9043	9	4.47284e+06
9043-2	9043	0	1.10381e+06
9043-3	9043	15	6.38671e+06
9046-1	9046	0	3.63114e+06
9046-2	9046	0	1.26392e+06
9046-3	9046	13	5.66611e+06
9052-1	9052	37	4.13315e+06
9052-2	9052	0	1.59419e+07
9052-3	9052	11	9.04259e+06
9053-1	9053	13	3.11331e+06
9053-2	9053	0	9.39622e+06
9053-3	9053	0	3.29955e+06
9054-1	9054	0	1.0102e+07
9054-2	9054	7	2.70331e+06
9054-3	9054	29	5.46794e+06
9056-1	9056	378	7.62127e+07
9056-2	9056	93	4.07045e+07
9056-3	9056	49	3.39615e+07
9057-1	9057	4	4.42179e+06
9057-2	9057	0	2.79883e+06
9057-3	9057	14	2.54148e+06
9059-1	9059	8	5.09075e+06
9059-2	9059	0	5.88502e+07
9059-3	9059	94	3.71189e+06
9060-1	9060	7	4.27586e+06
9060-2	9060	16	4.70613e+06
9060-3	9060	10	0.0123
9144-1	9144	0	4.13658e+06
9144-2	9144	13	1.19422e+06
9144-3	9144	0	4.30231e+06
9145-1	9145	0	1.67215e+06
9145-2	9145	0	9.89865e+06
9145-3	9145	0	6.4618e+06
9146-1	9146	0	1.79281e+07
9146-2	9146	33	2.20105e+08
9146-3	9146	14	2.87032e+06
9147-1	9147	16	1.00523e+07
9147-2	9147	9	4.70618e+06
9147-3	9147	16	2.71734e+06
9148-1	9148	0	6.32449e+06
9148-2	9148	6	3.06093e+06
9148-3	9148	26	4.08557e+06
9149-1	9149	6	4.30167e+06
9149-2	9149	0	8.25788e+06
9149-3	9149	14	6.71809e+06
9150-1	9150	9	9.39007e+06
9150-2	9150	19	3.30117e+06
9150-3	9150	0	8.15025e+06
9152-1	9152	118	7.33734e+07
9152-2	9152	66	1.29195e+08
9152-3	9152	61	1.38197e+07
9153-1	9153	0	8.72047e+06
9153-2	9153	0	5.34591e+06
9153-3	9153	77	2.79441e+06
9154-1	9154	27	2.29954e+07
9154-2	9154	51	1.88957e+06
9154-3	9154	0	8.08101e+06
9155-1	9155	0	2.38115e+06
9155-2	9155	15	3.58259e+06
9155-3	9155	9	6.69411e+06
9156-1	9156	0	5.04499e+06
9156-2	9156	0	904161
9156-3	9156	0	802078
9158-1	9158	16	4.39123e+06
9158-2	9158	0	2.2823e+06
9158-3	9158	6	5.08428e+06
9159-1	9159	9	2.61818e+06
9159-2	9159	15	3.02244e+08
9159-3	9159	380	2.54769e+06
9160-1	9160	59	6.52822e+06
9160-2	9160	0	7.71452e+06
9160-3	9160	0	4.27086e+06
9163-1	9163	42	9.29673e+06
9163-2	9163	150	6.88191e+07
9163-3	9163	60	5.66982e+07
9167-1	9167	23	3.86885e+06
9167-2	9167	7	9.40423e+06
9167-3	9167	9	3.11554e+06
9168-1	9168	12	5.59618e+06
9168-2	9168	15	1.49101e+06
9168-3	9168	0	1.73424e+06
9169-1	9169	0	3.80642e+06
9169-2	9169	0	2.49137e+06
9169-3	9169	0	2.68859e+06
9170-1	9170	5	9.66833e+06
9170-2	9170	0	4.83819e+06
9170-3	9170	10	6.26689e+06
9171-1	9171	19	5.91938e+06
9171-2	9171	0	3.47235e+06
9171-3	9171	0	2.09042e+06
9172-1	9172	0	5.16108e+06
9172-2	9172	9	4.33238e+06
9172-3	9172	0	976393
9173-1	9173	21	1.88173e+07
9173-2	9173	27	2.48027e+06
9173-3	9173	0	7.19672e+06
9174-1	9174	54	8.541e+06
9174-2	9174	14	3.0907e+07
9174-3	9174	0	2.02647e+06
9175-1	9175	272	1.73138e+07
9175-2	9175	34	1.78636e+07
9175-3	9175	51	1.11759e+08
9176-1	9176	0	1.30206e+07
9176-2	9176	12	3.06737e+06
9176-3	9176	0	1.06807e+07
9177-1	9177	6	3.24893e+06
9177-2	9177	6	4.32923e+06
9177-3	9177	0	3.05037e+06
9179-1	9179	0	2.52034e+06
9179-2	9179	0	1.83257e+06
9179-3	9179	6	1.26226e+06
9180-1	9180	0	1.94557e+06
9180-2	9180	9	5.70875e+06
9180-3	9180	3	3.49118e+06
9181-1	9181	50	2.08887e+07
9181-2	9181	27	1.58289e+07
9181-3	9181	12	1.47181e+07
9182-1	9182	10	1.83486e+06
9182-2	9182	0	7.15197e+06
9182-3	9182	20	4.1819e+06
9183-1	9183	52	2.64546e+07
9183-2	9183	57	8.84821e+06
9183-3	9183	34	7.85046e+06
9184-1	9184	0	4.43608e+06
9184-2	9184	0	1.19444e+06
9184-3	9184	13	3.04475e+06
9185-1	9185	33	4.66682e+06
9185-2	9185	162	1.12007e+08
9185-3	9185	21	6.77691e+06
9188-1	9188	0	3.56883e+06
9188-2	9188	0	4.53856e+06
9188-3	9188	23	7.66645e+06
9190-1	9190	0	3.59288e+06
9190-2	9190	0	7.45351e+06
9190-3	9190	0	5.4989e+06
9191-1	9191	0	2.64233e+06
9191-2	9191	157	1.73339e+06
9191-3	9191	12	6.46941e+07
9194-1	9194	13	5.18536e+06
9194-2	9194	60	3.28444e+07
9194-3	9194	11	2.70714e+06
9198-1	9198	149	1.20834e+07
9198-2	9198	0	1.42464e+07
9198-3	9198	48	4.57213e+06
9199-1	9199	0	4.05338e+06
9199-2	9199	11	4.02973e+08
9199-3	9199	287	7.71813e+06
9200-1	9200	25	3.35931e+07
9200-2	9200	80	1.30384e+08
9200-3	9200	37	2.44587e+07
9201-1	9201	0	5.33439e+06
9201-2	9201	0	942917
9201-3	9201	0	2.46375e+06
9202-1	9202	71	2.76754e+07
9202-2	9202	38	1.19832e+07
9202-3	9202	0	6.02036e+06
9203-1	9203	0	3.63186e+06
9203-2	9203	0	4.55109e+06
9203-3	9203	12	5.9624e+06
9204-1	9204	0	6.87396e+06
9204-2	9204	10	8.60261e+06
9204-3	9204	0	4.20066e+06
9205-1	9205	12	3.03878e+06
9205-2	9205	0	5.14877e+06
9205-3	9205	0	3.38382e+06
9206-1	9206	0	3.33317e+06
9206-2	9206	0	1.69049e+06
9206-3	9206	8	1.47069e+06
9207-1	9207	0	3.07888e+06
9207-2	9207	8	2.76957e+06
9207-3	9207	7	3.67292e+06
9208-1	9208	21	2.58297e+07
9208-2	9208	14	5.57442e+06
9208-3	9208	27	1.90421e+06
9209-1	9209	60	7.947e+06
9209-2	9209	34	2.1513e+06
9209-3	9209	28	1.01155e+07
9210-1	9210	6	3.94275e+06
9210-2	9210	0	6.51046e+06
9210-3	9210	0	1.87315e+07
9211-1	9211	6	3.2684e+06
9211-2	9211	14	1.06965e+06
9211-3	9211	0	4.99878e+06
9212-1	9212	12	9.99886e+06
9212-2	9212	18	6.33145e+06
9212-3	9212	16	4.35622e+06
9214-1	9214	41	2.57859e+06
9214-2	9214	0	2.65333e+06
9214-3	9214	6	2.009e+07
9215-1	9215	14	8.92108e+06
9215-2	9215	13	4.68809e+06
9215-3	9215	0	1.43909e+06
9216-1	9216	71	2.131e+06
9216-2	9216	19	8.27179e+07
9216-3	9216	17	5.07501e+06
9218-1	9218	0	6.92216e+06
9218-2	9218	7	1.63219e+06
9218-3	9218	23	5.78658e+06
9221-1	9221	11	2.22755e+07
9221-2	9221	16	2.53226e+07
9221-3	9221	11	4.91952e+06
9222-1	9222	0	4.7954e+06
9222-2	9222	0	2.16221e+06
9222-3	9222	4	2.94269e+06
9223-1	9223	71	2.99271e+06
9223-2	9223	0	9.62086e+06
9223-3	9223	0	2.19484e+06
9224-1	9224	15	1.11033e+07
9224-2	9224	0	4.34654e+06
9224-3	9224	0	975196
9226-1	9226	19	3.65781e+06
9226-2	9226	13	6.90885e+06
9226-3	9226	5	4.24094e+06
9227-1	9227	0	5.84237e+06
9227-2	9227	8	5.27025e+06
9227-3	9227	11	2.40432e+06
9229-1	9229	8	3.94735e+06
9229-2	9229	13	1.29137e+06
9229-3	9229	0	6.35242e+06
9230-1	9230	0	3.55055e+06
9230-2	9230	0	3.54078e+06
9230-3	9230	0	4.504e+06
9231-1	9231	12	2.55772e+06
9231-2	9231	0	2.73188e+06
9231-3	9231	14	3.34536e+06
9234-1	9234	72	9.21991e+07
9234-2	9234	105	1.56137e+07
9234-3	9234	40	3.39246e+07
9236-1	9236	0	6.47122e+06
9236-2	9236	0	4.71042e+06
9236-3	9236	0	5.36668e+06
9237-1	9237	14	679107
9237-2	9237	0	3.62593e+06
9237-3	9237	8	1.90734e+06
9238-1	9238	0	4.22532e+06
9238-2	9238	0	3.21473e+07
9238-3	9238	27	5.96653e+06
9239-1	9239	0	2.78175e+07
9239-2	9239	3	2.81985e+06
9239-3	9239	18	2.69072e+06
9240-1	9240	26	1.66793e+06
9240-2	9240	0	1.33215e+07
9240-3	9240	9	6.75092e+06
9242-1	9242	0	2.99581e+06
9242-2	9242	0	3.54536e+06
9242-3	9242	5	5.68459e+06
9243-1	9243	1	4.91865e+06
9243-2	9243	0	1.09238e+07
9243-3	9243	0	4.16255e+06
9244-1	9244	0	2.99487e+06
9244-2	9244	0	2.09692e+06
9244-3	9244	0	4.83809e+06
9245-1	9245	96	1.09316e+08
9245-2	9245	17	6.3592e+07
9245-3	9245	103	9.7624e+06
9247-1	9247	2	4.78154e+06
9247-2	9247	0	3.21042e+06
9247-3	9247	27	5.32206e+06
9248-1	9248	70	1.3946e+07
9248-2	9248	46	1.30135e+08
9248-3	9248	110	2.98665e+07
9249-1	9249	0	1.80774e+06
9249-2	9249	13	3.29821e+06
9249-3	9249	0	3.93527e+06
9251-1	9251	16	1.29899e+07
9251-2	9251	12	5.01078e+06
9251-3	9251	41	4.61261e+06
9252-1	9252	19	3.7768e+06
9252-2	9252	18	1.69481e+07
9252-3	9252	29	7.38195e+06
9253-1	9253	19	1.09232e+07
9253-2	9253	0	1.39365e+06
9253-3	9253	0	4.6486e+06
9254-1	9254	0	3.66782e+06
9254-2	9254	0	2.74618e+06
9254-3	9254	0	5.8781e+06
9256-1	9256	0	5.83505e+06
9256-2	9256	10	3.94972e+06
9256-3	9256	0	2.53483e+06
9257-1	9257	0	1.23526e+07
9257-2	9257	413	9.30758e+07
9257-3	9257	11	3.39339e+06
9258-1	9258	48	7.06723e+06
9258-2	9258	0	2.62706e+07
9258-3	9258	88	9.98787e+06
9260-1	9260	0	2.63082e+06
9260-2	9260	0	3.63094e+06
9260-3	9260	0	7.48071e+06
9262-1	9262	0	5.44375e+06
9262-2	9262	8	2.52208e+06
9262-3	9262	0	4.00517e+06
9264-1	9264	22	1.15246e+07
9264-2	9264	19	5.40886e+06
9264-3	9264	0	7.29231e+06
9265-1	9265	13	2.05855e+06
9265-2	9265	0	4.86654e+07
9265-3	9265	28	8.03766e+06
9266-1	9266	0	4.29228e+06
9266-2	9266	8	8.27777e+06
9266-3	9266	36	1.10591e+07
9268-1	9268	6	4.30236e+06
9268-2	9268	0	3.18037e+06
9268-3	9268	1	3.33114e+06
9269-1	9269	64	4.65188e+07
9269-2	9269	0	5.65764e+06
9269-3	9269	600	9.43097e+06
9270-1	9270	0	1.31151e+07
9270-2	9270	34	3.98346e+06
9270-3	9270	11	3.66988e+06
9271-1	9271	11	3.13995e+06
9271-2	9271	0	9.786e+06
9271-3	9271	0	3.62035e+06

## Sheet: Figure4C
Seed color, tannin content, and relative abundance of selected bacterial genus across all RILs by haplotype of markers linked to Tan1 and Tan2
accessionID	Tan1	Tan2	Haplotype	RGBPC1	TanninContent	ChristensenellaceaeR.7group	Faecalibacterium	Roseburia
8771	Tan1	Tan2	Tan1.Tan2	2.6271	4.91145	0.000776598	0.000143313	0.0147985
8779	Tan1	Tan2	Tan1.Tan2	3.72375	NA	0.00112175	0.00513418	0.011347
8784	Tan1	Tan2	Tan1.Tan2	1.63433	20.3891	0.00187678	0.0213133	0.0156614
8785	Tan1	Tan2	Tan1.Tan2	2.20018	19.2262	0.00144534	0.0195444	0.0160928
8799	Tan1	Tan2	Tan1.Tan2	2.06309	17.468	0.00129433	0.00256709	0.0114548
8808	Tan1	Tan2	Tan1.Tan2	2.421	10.8794	0.000608441	0.00073803	0.00776598
8815	Tan1	Tan2	Tan1.Tan2	4.0315	28.7869	0.000517732	2.37552e-05	0.00724825
8823	Tan1	Tan2	Tan1.Tan2	1.68218	24.5683	0.000517732	5.79762e-05	0.00968591
8846	Tan1	Tan2	Tan1.Tan2	0.511621	23.7096	0.00196307	0.0124471	0.0229959
8851	Tan1	Tan2	Tan1.Tan2	3.77101	21.7363	0.00103546	0.00194092	0.0145612
8853	Tan1	Tan2	Tan1.Tan2	2.87649	88.3269	0.00101389	0.000459934	0.0151221
8856	Tan1	Tan2	Tan1.Tan2	0.427463	17.8806	0.00174735	0.00812281	0.0163517
8875	Tan1	Tan2	Tan1.Tan2	0.244705	53.8168	0.000539305	2.02154e-05	0.00972905
8877	Tan1	Tan2	Tan1.Tan2	-0.756194	27.8517	0.000949176	0.00366727	0.0145396
8881	Tan1	Tan2	Tan1.Tan2	4.7432	70.774	0.000508193	0.000582449	0.00679524
8893	Tan1	Tan2	Tan1.Tan2	3.93109	56.479	0.00196307	0.0138278	0.0196307
8897	Tan1	Tan2	Tan1.Tan2	4.80714	52.1576	0.000906032	0.000269093	0.00811114
8915	Tan1	Tan2	Tan1.Tan2	1.85793	42.1232	0.000819743	0.00260421	0.0116274
8922	Tan1	Tan2	Tan1.Tan2	2.77109	44.2253	0.000900827	0.000250353	0.00802485
8947	Tan1	Tan2	Tan1.Tan2	2.32579	6.69949	0.00198211	0.0428745	0.00841315
8949	Tan1	Tan2	Tan1.Tan2	-0.887858	5.38716	0.000570917	0.00068377	0.00901717
8953	Tan1	Tan2	Tan1.Tan2	-0.638705	61.1591	0.0013159	0.00373199	0.0170636
8987	Tan1	Tan2	Tan1.Tan2	4.37559	44.8409	0.000525916	0.00552248	0.0146475
8989	Tan1	Tan2	Tan1.Tan2	1.4114	19.6671	0.000625593	0.000733454	0.0124903
8994	Tan1	Tan2	Tan1.Tan2	3.28469	23.2301	0.00163949	0.012857	0.0140866
8997	Tan1	Tan2	Tan1.Tan2	4.12904	59.7492	0.00118647	0.000421242	0.00962119
9000	Tan1	Tan2	Tan1.Tan2	1.89193	15.8328	0.00019357	0.000949176	0.00890931
9017	Tan1	Tan2	Tan1.Tan2	2.34881	26.2066	0.00133748	0.00698939	0.0186599
9023	Tan1	Tan2	Tan1.Tan2	4.04102	118.076	0.00069031	0.000901462	0.00737769
9031	Tan1	Tan2	Tan1.Tan2	4.46221	105.005	0.00135905	0.0193502	0.0159203
9052	Tan1	Tan2	Tan1.Tan2	3.64531	51.8155	0.000970748	0.0010553	0.00988006
9056	Tan1	Tan2	Tan1.Tan2	1.82366	20.1302	0.00114333	0.0112175	0.0120588
9144	Tan1	Tan2	Tan1.Tan2	2.26112	35.2972	0.000458022	0.000302059	0.00543619
9163	Tan1	Tan2	Tan1.Tan2	2.37075	17.9684	0.00099232	0.00543619	0.0120373
9167	Tan1	Tan2	Tan1.Tan2	5.03595	71.4136	0.000819743	0.000841315	0.00877988
9175	Tan1	Tan2	Tan1.Tan2	2.39309	12.4848	0.00103546	0.00770127	0.0119941
9177	Tan1	Tan2	Tan1.Tan2	0.279335	5.60748	0.000141025	0.000270424	0.00994478
9211	Tan1	Tan2	Tan1.Tan2	3.1698	50.2985	0.000560877	0.000436543	0.00692467
9212	Tan1	Tan2	Tan1.Tan2	4.47471	82.3939	0.000711882	0.00099232	0.00606178
9216	Tan1	Tan2	Tan1.Tan2	5.00287	87.1898	0.00157477	0.00230822	0.0132669
9226	Tan1	Tan2	Tan1.Tan2	4.86411	60.2146	0.00163949	0.000798171	0.015683
9234	Tan1	Tan2	Tan1.Tan2	1.95192	35.2523	0.00112175	0.00468116	0.0205367
9248	Tan1	Tan2	Tan1.Tan2	2.19687	33.2798	0.00157477	0.00487531	0.0140219
9252	Tan1	Tan2	Tan1.Tan2	4.40043	95.0324	0.000819743	0.00142376	0.0119294
9258	Tan1	Tan2	Tan1.Tan2	2.4127	26.8392	0.000776598	0.00295142	0.00735611
8775	Tan1	tan2-c	Tan1.tan2-c	-0.648267	7.52479	0.000237037	0.000381456	0.0051989
8786	Tan1	tan2-c	Tan1.tan2-c	-1.26798	5.65807	0.000906032	0.000733454	0.0116921
8798	Tan1	tan2-c	Tan1.tan2-c	-0.216002	4.78322	0.000730999	0.0138412	0.0206877
8800	Tan1	tan2-c	Tan1.tan2-c	-0.386666	5.87974	0.000241545	0.000114595	0.00435758
8801	Tan1	tan2-c	Tan1.tan2-c	-0.52786	3.61714	0.000442031	0.000320325	0.00817586
8835	Tan1	tan2-c	Tan1.tan2-c	-0.439946	6.0039	0.0011649	0.00132498	0.00912503
8878	Tan1	tan2-c	Tan1.tan2-c	0.0289053	6.00984	0.00069031	0.000841315	0.00906032
8885	Tan1	tan2-c	Tan1.tan2-c	-0.803739	4.16651	4.30549e-05	0.000819743	0.00832686
8894	Tan1	tan2-c	Tan1.tan2-c	2.23866	7.23954	0.000559685	0.00105704	0.0143024
8899	Tan1	tan2-c	Tan1.tan2-c	-0.458807	4.61875	0.0001487	2.58433e-05	0.00621279
8904	Tan1	tan2-c	Tan1.tan2-c	-1.32849	5.65964	0.000622887	0.000725707	0.0097722
8913	Tan1	tan2-c	Tan1.tan2-c	-0.91927	5.48004	0.000798171	0.00136657	0.0104841
8917	Tan1	tan2-c	Tan1.tan2-c	-1.16297	7.34615	0.000289028	0.000819743	0.00774441
8919	Tan1	tan2-c	Tan1.tan2-c	-0.771197	5.93969	0.000906032	0.000755026	0.0152515
8930	Tan1	tan2-c	Tan1.tan2-c	-1.10779	6.92914	0.000798171	4.47676e-05	0.00830529
8934	Tan1	tan2-c	Tan1.tan2-c	-0.935643	5.68193	0.000462746	0.000438483	0.0105704
8935	Tan1	tan2-c	Tan1.tan2-c	-0.677016	8.30737	0.000539305	2.77109e-05	0.00722668
8937	Tan1	tan2-c	Tan1.tan2-c	-0.920376	6.04327	0.000539305	0.000883803	0.0116921
8945	Tan1	tan2-c	Tan1.tan2-c	-1.01137	3.80991	0.000560877	0.000439385	0.00668738
8957	Tan1	tan2-c	Tan1.tan2-c	0.0313165	4.9052	0.000827694	0.000730169	0.0196307
8961	Tan1	tan2-c	Tan1.tan2-c	-1.63583	5.49336	0.000474588	0.00101389	0.00847787
9002	Tan1	tan2-c	Tan1.tan2-c	-0.778118	6.33437	0.000474287	0.000266028	0.00582449
9005	Tan1	tan2-c	Tan1.tan2-c	-0.261822	7.46578	0.000906032	0.00049616	0.0109155
9008	Tan1	tan2-c	Tan1.tan2-c	0.434621	3.26498	0.000258866	0.000274531	0.00489688
9020	Tan1	tan2-c	Tan1.tan2-c	-0.620863	5.23648	0.000740457	0.000105508	0.0109371
9021	Tan1	tan2-c	Tan1.tan2-c	-1.1751	5.23726	0.000776598	0.000497022	0.0130943
9026	Tan1	tan2-c	Tan1.tan2-c	-0.383744	4.32044	0.00052687	3.79264e-05	0.00621279
9034	Tan1	tan2-c	Tan1.tan2-c	-1.41745	5.13608	0.00118647	0.00191992	0.0149711
9035	Tan1	tan2-c	Tan1.tan2-c	-0.461172	7.46578	0.00047153	0.000346422	0.00276124
9038	Tan1	tan2-c	Tan1.tan2-c	-1.61742	4.96304	0.000878553	0.00151005	0.0141945
9145	Tan1	tan2-c	Tan1.tan2-c	-0.718226	7.5082	0.000755026	2.35752e-05	0.0136552
9148	Tan1	tan2-c	Tan1.tan2-c	-1.46968	7.49971	0.000431444	0.000703124	0.0132885
9159	Tan1	tan2-c	Tan1.tan2-c	-0.920168	5.93692	0.0013159	0.00871516	0.0147769
9160	Tan1	tan2-c	Tan1.tan2-c	-0.711321	4.72853	0.000582449	0.00127852	0.0111312
9194	Tan1	tan2-c	Tan1.tan2-c	-1.01253	5.72276	0.000884459	0.00181206	0.0151437
9203	Tan1	tan2-c	Tan1.tan2-c	-0.691613	6.42638	0.000276854	0.000283101	0.0121667
9207	Tan1	tan2-c	Tan1.tan2-c	-0.180824	5.68417	0.000213975	0.000329083	0.00722668
9209	Tan1	tan2-c	Tan1.tan2-c	-0.170309	8.63204	0.000634328	0.00263181	0.0142808
9214	Tan1	tan2-c	Tan1.tan2-c	-0.874066	7.0604	0.000625593	0.00102717	0.0122099
9224	Tan1	tan2-c	Tan1.tan2-c	-0.323577	7.67142	0.000270997	0.000358902	0.00921132
9236	Tan1	tan2-c	Tan1.tan2-c	-0.200294	6.65105	0.000927604	4.29064e-05	0.0127923
9247	Tan1	tan2-c	Tan1.tan2-c	-0.809308	1.91288	0.000733454	0.000641903	0.00964276
9253	Tan1	tan2-c	Tan1.tan2-c	-0.375528	6.1412	0.00107861	0.000452011	0.00877988
9270	Tan1	tan2-c	Tan1.tan2-c	-0.955817	5.81516	0.00112175	0.000980402	0.0133748
9271	Tan1	tan2-c	Tan1.tan2-c	-0.621804	5.49877	0.000560877	0.0002643	0.00800328
8759	tan1-b	Tan2	tan1-b.Tan2	-1.12912	5.23174	0.000361753	0.000746082	0.00936233
8764	tan1-b	Tan2	tan1-b.Tan2	-0.967879	4.14754	0.000604021	0.000343282	0.00882302
8765	tan1-b	Tan2	tan1-b.Tan2	-1.07562	7.63205	0.000129615	3.71616e-05	0.00390456
8773	tan1-b	Tan2	tan1-b.Tan2	-0.89035	5.93123	0.00112175	3.47793e-05	0.0110018
8777	tan1-b	Tan2	tan1-b.Tan2	-0.181511	6.25834	0.00115258	0.00707045	0.0151221
8788	tan1-b	Tan2	tan1-b.Tan2	-0.691404	5.49165	0.000550228	0.00038612	0.00832686
8789	tan1-b	Tan2	tan1-b.Tan2	-1.04302	7.7705	0.00161791	0.00183318	0.0180991
8804	tan1-b	Tan2	tan1-b.Tan2	-1.0235	5.94929	0.000647165	0.000829276	0.0104409
8807	tan1-b	Tan2	tan1-b.Tan2	-0.525793	4.78838	0.000711882	0.000799914	0.0109802
8812	tan1-b	Tan2	tan1-b.Tan2	-0.644914	4.05763	0.000301316	0.000142246	0.00302011
8819	tan1-b	Tan2	tan1-b.Tan2	-1.08789	4.19333	0.000280438	0.00204904	0.00623436
8820	tan1-b	Tan2	tan1-b.Tan2	-0.518884	6.91632	0.00069031	0.000226496	0.0119078
8824	tan1-b	Tan2	tan1-b.Tan2	-1.42021	6.0913	0.000114909	0.000196563	0.00412029
8827	tan1-b	Tan2	tan1-b.Tan2	-0.64681	4.69909	0.000936795	0.0024808	0.0165027
8838	tan1-b	Tan2	tan1-b.Tan2	-0.521819	4.5181	0.000140542	0.000625593	0.00560877
8839	tan1-b	Tan2	tan1-b.Tan2	2.40838	16.009	0.000733454	0.000340343	0.0124256
8841	tan1-b	Tan2	tan1-b.Tan2	-1.4239	5.32314	0.000237294	0.000384098	0.00843472
8844	tan1-b	Tan2	tan1-b.Tan2	-0.0526032	7.78816	0.000970748	0.00422815	0.0135042
8862	tan1-b	Tan2	tan1-b.Tan2	-0.55888	6.74681	0.000211288	0.000134543	0.00616964
8864	tan1-b	Tan2	tan1-b.Tan2	-0.812223	5.80435	0.000841315	0.000557712	0.0104409
8865	tan1-b	Tan2	tan1-b.Tan2	1.99892	5.16788	0.000668738	0.000477869	0.00554405
8868	tan1-b	Tan2	tan1-b.Tan2	-1.07475	5.59845	5.82778e-05	0.000187641	0.00295539
8871	tan1-b	Tan2	tan1-b.Tan2	-0.804109	6.50577	0.000244441	0.000154945	0.00832686
8872	tan1-b	Tan2	tan1-b.Tan2	-0.140569	4.87607	0.000711114	0.00124365	0.0109802
8874	tan1-b	Tan2	tan1-b.Tan2	0.863145	0.0901408	0.00030991	0.000731177	0.00608335
8876	tan1-b	Tan2	tan1-b.Tan2	1.50141	4.87285	0.00041935	0.000263935	0.00608335
8880	tan1-b	Tan2	tan1-b.Tan2	-0.0317504	9.43218	0.000474588	0.000176828	0.00673052
8883	tan1-b	Tan2	tan1-b.Tan2	-0.863716	2.4929	0.000345155	0.000178865	0.00468116
8884	tan1-b	Tan2	tan1-b.Tan2	2.66404	28.1748	0.00122961	0.00808957	0.0185089
8887	tan1-b	Tan2	tan1-b.Tan2	-0.651427	6.19779	0.000382479	3.4102e-05	0.00951333
8888	tan1-b	Tan2	tan1-b.Tan2	-1.60268	4.77013	0.000492779	0.000425893	0.00681681
8901	tan1-b	Tan2	tan1-b.Tan2	2.67032	41.8755	0.00105704	0.0104695	0.0100526
8902	tan1-b	Tan2	tan1-b.Tan2	-1.48735	8.59192	0.00151005	0.000490329	0.0159203
8908	tan1-b	Tan2	tan1-b.Tan2	-1.64262	4.07029	0.000647165	0.000491697	0.0150142
8911	tan1-b	Tan2	tan1-b.Tan2	-1.25635	5.56623	0.000604021	0.000745596	0.00908189
8925	tan1-b	Tan2	tan1-b.Tan2	-0.223471	6.4365	0.000378488	2.65225e-05	0.00474588
8931	tan1-b	Tan2	tan1-b.Tan2	3.38441	4.70096	0.000903264	0.000356609	0.0133532
8940	tan1-b	Tan2	tan1-b.Tan2	-1.80212	5.55647	0.000517732	0.000926383	0.0103762
8942	tan1-b	Tan2	tan1-b.Tan2	-0.91535	5.97582	0.00156338	0.00821169	0.0151868
8964	tan1-b	Tan2	tan1-b.Tan2	2.13603	4.43905	5.78038e-05	0.000309428	0.00416343
8966	tan1-b	Tan2	tan1-b.Tan2	-1.60576	5.57904	0.000884459	5.38156e-05	0.0104625
8967	tan1-b	Tan2	tan1-b.Tan2	-0.85135	5.63115	0.000711882	0.00072338	0.0109155
8969	tan1-b	Tan2	tan1-b.Tan2	-1.88313	5.19999	0.000539305	0.00320398	0.00921132
8978	tan1-b	Tan2	tan1-b.Tan2	-0.838034	6.61415	0.0012851	0.0251963	0.0117784
8979	tan1-b	Tan2	tan1-b.Tan2	-0.519275	6.47748	0.00114333	0.00408053	0.0109155
8986	tan1-b	Tan2	tan1-b.Tan2	-0.960191	6.10836	0.000144078	0.00036989	0.00582449
8990	tan1-b	Tan2	tan1-b.Tan2	-1.49926	5.35694	0.000314516	0.000482751	0.00500475
8992	tan1-b	Tan2	tan1-b.Tan2	-0.558144	7.70065	0.000733454	0.000841182	0.0149279
9003	tan1-b	Tan2	tan1-b.Tan2	3.43368	53.1489	0.000776598	0.000766565	0.00804642
9004	tan1-b	Tan2	tan1-b.Tan2	0.714567	5.25904	0.000517732	3.63032e-05	0.00463802
9006	tan1-b	Tan2	tan1-b.Tan2	-1.50438	7.66873	0.000517732	0.00017614	0.00778756
9027	tan1-b	Tan2	tan1-b.Tan2	-0.470612	4.91612	0.000862887	0.000371067	0.00811114
9028	tan1-b	Tan2	tan1-b.Tan2	-0.476797	22.7223	0.0013159	0.00105704	0.0132885
9029	tan1-b	Tan2	tan1-b.Tan2	-0.934712	7.05101	0.000927604	0.000868876	0.00959962
9036	tan1-b	Tan2	tan1-b.Tan2	-0.503881	5.75869	0.000702898	0.00120006	0.0108077
9037	tan1-b	Tan2	tan1-b.Tan2	-0.702469	4.61017	0.000733454	0.000637096	0.00688153
9043	tan1-b	Tan2	tan1-b.Tan2	-1.19943	7.03447	0.000285155	0.000522755	0.00761498
9046	tan1-b	Tan2	tan1-b.Tan2	-1.72612	6.51684	0.000453016	0.000308446	0.00936233
9054	tan1-b	Tan2	tan1-b.Tan2	-0.865623	8.27727	0.000711882	0.000789192	0.0138062
9057	tan1-b	Tan2	tan1-b.Tan2	-0.193424	4.9837	0.00010709	0.000391791	0.0053499
9060	tan1-b	Tan2	tan1-b.Tan2	-0.888376	5.90572	0.000303591	0.000711882	0.0048106
9146	tan1-b	Tan2	tan1-b.Tan2	0.231506	6.13543	0.000199611	0.00102789	0.0091466
9147	tan1-b	Tan2	tan1-b.Tan2	-1.01525	4.67214	0.000590844	0.000884459	0.0089956
9149	tan1-b	Tan2	tan1-b.Tan2	-0.815831	7.62624	0.000274134	0.000439858	0.00947019
9150	tan1-b	Tan2	tan1-b.Tan2	-0.314133	6.05215	0.000286877	0.000610405	0.00433601
9156	tan1-b	Tan2	tan1-b.Tan2	-1.41253	3.77907	0.000314712	2.98777e-05	0.0069031
9158	tan1-b	Tan2	tan1-b.Tan2	-0.688238	4.6891	0.000336234	0.000492864	0.0109371
9168	tan1-b	Tan2	tan1-b.Tan2	-1.86861	4.18105	0.00049616	0.000588069	0.00837001
9169	tan1-b	Tan2	tan1-b.Tan2	-0.663991	5.61595	0.000305058	3.01064e-05	0.00567348
9171	tan1-b	Tan2	tan1-b.Tan2	-1.95908	5.43239	0.000625593	0.000440067	0.0122746
9172	tan1-b	Tan2	tan1-b.Tan2	-1.26864	5.29196	0.000453016	0.000230393	0.0070541
9173	tan1-b	Tan2	tan1-b.Tan2	-1.44964	5.68479	0.00107379	0.00104695	0.0124903
9174	tan1-b	Tan2	tan1-b.Tan2	-2.03377	6.70751	0.000872897	0.00147817	0.0132022
9180	tan1-b	Tan2	tan1-b.Tan2	-1.08685	9.46988	0.00043495	0.000275398	0.0106567
9181	tan1-b	Tan2	tan1-b.Tan2	-0.182327	5.74621	0.00153162	0.00191992	0.0170205
9182	tan1-b	Tan2	tan1-b.Tan2	-0.0788952	6.60814	0.00027578	0.000654373	0.00670895
9188	tan1-b	Tan2	tan1-b.Tan2	-1.25175	7.33145	0.000558245	0.000527539	0.0116058
9191	tan1-b	Tan2	tan1-b.Tan2	-0.580882	5.19211	0.000642592	0.00365907	0.00811114
9204	tan1-b	Tan2	tan1-b.Tan2	-1.42555	5.46995	0.000557021	0.000230829	0.0106135
9205	tan1-b	Tan2	tan1-b.Tan2	-2.48888	5.90826	0.000841315	0.00028661	0.0104194
9210	tan1-b	Tan2	tan1-b.Tan2	-1.27899	6.19513	0.00038973	0.00016374	0.00422815
9218	tan1-b	Tan2	tan1-b.Tan2	0.0825346	5.99885	0.000711882	0.000652454	0.0128139
9221	tan1-b	Tan2	tan1-b.Tan2	-0.476873	6.19802	0.00127276	0.000819743	0.0132669
9227	tan1-b	Tan2	tan1-b.Tan2	-1.01664	6.10836	0.000560877	0.000420151	0.0109371
9238	tan1-b	Tan2	tan1-b.Tan2	-1.58211	6.10836	0.000647165	0.000598262	0.00819743
9239	tan1-b	Tan2	tan1-b.Tan2	-1.26755	6.35363	0.000458223	0.000465058	0.00912503
9240	tan1-b	Tan2	tan1-b.Tan2	-0.93796	6.58618	0.000164579	0.000766066	0.00856416
9251	tan1-b	Tan2	tan1-b.Tan2	-0.786091	5.65477	0.000927604	0.00148848	0.012555
9256	tan1-b	Tan2	tan1-b.Tan2	-1.33974	6.40867	0.000378676	0.000239522	0.00698939
8769	tan1-b	tan2-c	tan1-b.tan2-c	-1.32903	6.03733	6.45337e-05	0.000211369	0.00388299
8772	tan1-b	tan2-c	tan1-b.tan2-c	-1.33579	5.84777	0.000776598	0.00219104	0.0108724
8774	tan1-b	tan2-c	tan1-b.tan2-c	-0.694122	5.34482	0.00069031	0.000147904	0.00906032
8790	tan1-b	tan2-c	tan1-b.tan2-c	-1.07391	6.75762	0.000378954	2.82054e-05	0.00342998
8794	tan1-b	tan2-c	tan1-b.tan2-c	-1.37402	4.69975	0.000844233	0.000695099	0.0209034
8803	tan1-b	tan2-c	tan1-b.tan2-c	-0.505491	3.28416	0.000375386	2.65205e-05	0.00839158
8814	tan1-b	tan2-c	tan1-b.tan2-c	-1.09788	5.00923	0.000453016	0.000823154	0.00675209
8822	tan1-b	tan2-c	tan1-b.tan2-c	-1.05069	7.04015	0.000582449	0.000682899	0.0124256
8840	tan1-b	tan2-c	tan1-b.tan2-c	-0.454294	9.60184	0.000970748	0.00140656	0.0109802
8847	tan1-b	tan2-c	tan1-b.tan2-c	-1.59802	5.66954	0.00060966	0.000793119	0.0104841
8854	tan1-b	tan2-c	tan1-b.tan2-c	-0.797916	5.47869	0.000539305	0.00014325	0.00392614
8855	tan1-b	tan2-c	tan1-b.tan2-c	0.214757	7.10953	0.00012193	2.43626e-05	0.00563034
8857	tan1-b	tan2-c	tan1-b.tan2-c	-1.14274	6.32083	0.000625593	0.000697678	0.00966434
8858	tan1-b	tan2-c	tan1-b.tan2-c	-0.932749	4.85102	0.00101389	0.00200621	0.016287
8859	tan1-b	tan2-c	tan1-b.tan2-c	-1.23728	7.64552	0.000237294	0.000542065	0.00511261
8861	tan1-b	tan2-c	tan1-b.tan2-c	-0.396557	5.38373	0.000906032	0.00011391	0.00934075
8869	tan1-b	tan2-c	tan1-b.tan2-c	-1.80371	6.65057	0.000455957	0.000467922	0.00772284
8889	tan1-b	tan2-c	tan1-b.tan2-c	-1.43609	8.0988	0.000852425	0.00146473	0.0121451
8892	tan1-b	tan2-c	tan1-b.tan2-c	-1.19541	7.25024	0.000366727	0.000309677	0.012102
8896	tan1-b	tan2-c	tan1-b.tan2-c	-0.918804	6.07998	0.000409871	4.4283e-05	0.00983691
8898	tan1-b	tan2-c	tan1-b.tan2-c	-1.07644	6.31473	0.000395063	0.000524807	0.00621279
8905	tan1-b	tan2-c	tan1-b.tan2-c	-1.30743	5.61309	0.000206547	0.000284135	0.00657952
8909	tan1-b	tan2-c	tan1-b.tan2-c	-0.417219	5.28907	0.000604021	4.54849e-05	0.0113685
8920	tan1-b	tan2-c	tan1-b.tan2-c	-1.12581	0.963484	0.000453016	3.90005e-05	0.00623436
8924	tan1-b	tan2-c	tan1-b.tan2-c	-0.82132	7.73293	0.000819743	0.00106835	0.0184226
8928	tan1-b	tan2-c	tan1-b.tan2-c	-0.411684	7.65421	0.000421019	0.000742899	0.00962119
8939	tan1-b	tan2-c	tan1-b.tan2-c	0.0225552	5.73547	0.0011649	0.00130164	0.0106782
8941	tan1-b	tan2-c	tan1-b.tan2-c	-0.975283	7.35166	0.000927604	0.00033071	0.0118
8948	tan1-b	tan2-c	tan1-b.tan2-c	-1.62163	3.27329	0.000431444	0.00110018	0.00975063
8955	tan1-b	tan2-c	tan1-b.tan2-c	3.28489	4.46282	0.000582449	0.000238608	0.0074424
8958	tan1-b	tan2-c	tan1-b.tan2-c	-0.640041	5.31011	0.000819743	0.000755026	0.011649
8959	tan1-b	tan2-c	tan1-b.tan2-c	-0.976267	4.94486	0.000776598	0.000431444	0.00785227
8960	tan1-b	tan2-c	tan1-b.tan2-c	-1.03242	4.68141	0.000359786	0.000314623	0.00707568
8971	tan1-b	tan2-c	tan1-b.tan2-c	-0.876904	5.82117	0.000388299	0.000925268	0.00988006
8974	tan1-b	tan2-c	tan1-b.tan2-c	0.788377	5.93692	0.000323583	0.00039998	0.00778756
8982	tan1-b	tan2-c	tan1-b.tan2-c	-1.5237	7.25283	0.000668738	0.00150155	0.0115843
8983	tan1-b	tan2-c	tan1-b.tan2-c	-1.2516	5.18425	0.000251154	0.000160537	0.00588921
8985	tan1-b	tan2-c	tan1-b.tan2-c	-1.60515	8.37846	0.000203976	2.87675e-05	0.00468116
8995	tan1-b	tan2-c	tan1-b.tan2-c	-1.73647	7.46653	0.000466446	3.12187e-05	0.0062775
8998	tan1-b	tan2-c	tan1-b.tan2-c	-0.304965	7.12431	0.000291994	2.59939e-05	0.00966434
9001	tan1-b	tan2-c	tan1-b.tan2-c	-1.01287	6.50325	0.000517732	0.000348304	0.00886617
9010	tan1-b	tan2-c	tan1-b.tan2-c	-0.0763844	6.22275	0.000528209	0.000530784	0.0118647
9013	tan1-b	tan2-c	tan1-b.tan2-c	-1.88388	6.18325	0.000143324	0.00088294	0.00858573
9015	tan1-b	tan2-c	tan1-b.tan2-c	-0.629066	6.03308	0.000510072	0.00017629	0.00873673
9018	tan1-b	tan2-c	tan1-b.tan2-c	-1.04145	6.66876	0.000204615	0.000711882	0.00845629
9019	tan1-b	tan2-c	tan1-b.tan2-c	-1.3262	6.64773	0.000732756	0.0028473	0.00918975
9033	tan1-b	tan2-c	tan1-b.tan2-c	-1.0381	7.33667	0.000591576	0.000285608	0.0104841
9039	tan1-b	tan2-c	tan1-b.tan2-c	-0.606747	5.79921	0.000560877	0.000270321	0.00841315
9041	tan1-b	tan2-c	tan1-b.tan2-c	-0.727672	6.63495	0.000385229	0.000424706	0.00877988
9053	tan1-b	tan2-c	tan1-b.tan2-c	0.649058	8.82946	0.000715539	0.000304145	0.0122099
9152	tan1-b	tan2-c	tan1-b.tan2-c	-1.21284	5.88696	0.00166106	0.00528518	0.020623
9153	tan1-b	tan2-c	tan1-b.tan2-c	-1.02853	5.28907	0.00077623	0.00169738	0.0124687
9154	tan1-b	tan2-c	tan1-b.tan2-c	-1.04822	6.30318	0.00101389	0.00168691	0.0166537
9155	tan1-b	tan2-c	tan1-b.tan2-c	-1.62464	4.77535	0.000188561	0.000538056	0.00962119
9170	tan1-b	tan2-c	tan1-b.tan2-c	0.67717	6.30005	0.000466573	0.000341888	0.0131375
9176	tan1-b	tan2-c	tan1-b.tan2-c	-1.43768	5.50999	0.000474588	0.000294045	0.0100095
9184	tan1-b	tan2-c	tan1-b.tan2-c	-0.899968	5.87022	0.000474588	0.000306564	0.00949176
9185	tan1-b	tan2-c	tan1-b.tan2-c	-0.95164	6.60203	0.000949176	0.00465959	0.0160066
9190	tan1-b	tan2-c	tan1-b.tan2-c	-0.845282	5.39572	0.000150805	3.68558e-05	0.0057382
9199	tan1-b	tan2-c	tan1-b.tan2-c	-1.32528	6.43167	0.00105704	0.00644524	0.0111097
9200	tan1-b	tan2-c	tan1-b.tan2-c	0.0154048	4.14964	0.0017042	0.00306325	0.0170636
9201	tan1-b	tan2-c	tan1-b.tan2-c	-0.02842	4.22279	0.000604021	2.32457e-05	0.00625593
9202	tan1-b	tan2-c	tan1-b.tan2-c	-1.19346	5.06547	0.00207093	0.00236978	0.0159203
9208	tan1-b	tan2-c	tan1-b.tan2-c	-0.923011	6.49013	3.91473e-05	0.00133748	0.00714039
9222	tan1-b	tan2-c	tan1-b.tan2-c	-0.691305	7.35166	0.000439859	0.000115622	0.00780913
9223	tan1-b	tan2-c	tan1-b.tan2-c	-1.46121	6.01402	0.00076069	0.00154045	0.00940547
9229	tan1-b	tan2-c	tan1-b.tan2-c	-1.76389	5.74736	0.000265648	0.000463317	0.00476745
9230	tan1-b	tan2-c	tan1-b.tan2-c	-1.34714	5.78821	0.000197713	5.38527e-05	0.00383985
9231	tan1-b	tan2-c	tan1-b.tan2-c	-0.942509	5.77937	0.000258866	0.000567674	0.00647165
9237	tan1-b	tan2-c	tan1-b.tan2-c	-0.599625	6.13701	0.000329851	0.000494627	0.00547933
9242	tan1-b	tan2-c	tan1-b.tan2-c	-1.45691	6.05746	0.00044375	0.000134781	0.00416343
9244	tan1-b	tan2-c	tan1-b.tan2-c	-0.749866	6.79136	0.000458319	2.56671e-05	0.00985849
9257	tan1-b	tan2-c	tan1-b.tan2-c	-0.7538	5.62032	0.00133988	0.00916282	0.0105488
9260	tan1-b	tan2-c	tan1-b.tan2-c	-0.710941	5.94732	7.07756e-05	2.35372e-05	0.00500475
9264	tan1-b	tan2-c	tan1-b.tan2-c	-1.42824	5.49877	0.000647165	0.000887108	0.0100742
p value for the boxplot
Comparison	RGBPC1_pvalue	TanninContent_pvalue	Faecalibacterium_pvalue	Roseburia_pvalue	ChristensenellaceaeR.7_pvalue	Faecalibacterium_absolute_pvalue
Tan1.Tan2 - tan1-b.Tan2	1.13e-15	1.1e-14	9.64e-10	1.23e-05	1.22e-09	1.34743e-08
Tan1.Tan2 - Tan1.tan2-c	6.21e-10	1.6e-12	7.19e-08	0.0193	3.15e-06	1.29735e-05
Tan1.Tan2 - tan1-b.tan2-c	5.48e-19	8.49e-13	4.28e-11	1.23e-05	5.04e-11	1.34743e-08
tan1-b.Tan2 - Tan1.tan2-c	0.347	0.764	0.95	0.109	0.473	0.581322
tan1-b.Tan2 - tan1-b.tan2-c	0.185	0.744	0.546	0.931	0.427	0.82856
Tan1.tan2-c - tan1-b.tan2-c	0.053	0.722	0.585	0.109	0.215	0.581322

## Sheet: Figure5
Raw reads number for fermentation samples with 4 RIL pools with haplotype of markers linked to Tan1 and Tan2 with independent replicates across 12 human microbiomes
Taxa	S765-Tan1Tan2-1	S765-Tan1Tan2-2	S765-Tan1Tan2-3	S765-Tan1tan2c-1	S765-Tan1tan2c-2	S765-Tan1tan2c-3	S765-tan1bTan2-1	S765-tan1bTan2-2	S765-tan1bTan2-3	S765-tan1btan2c-1	S765-tan1btan2c-2	S765-tan1btan2c-3	S766-Tan1Tan2-1	S766-Tan1Tan2-2	S766-Tan1Tan2-3	S766-Tan1tan2c-1	S766-Tan1tan2c-2	S766-Tan1tan2c-3	S766-tan1bTan2-1	S766-tan1bTan2-2	S766-tan1bTan2-3	S766-tan1btan2c-1	S766-tan1btan2c-2	S766-tan1btan2c-3	S767-Tan1Tan2-1	S767-Tan1Tan2-2	S767-Tan1Tan2-3	S767-Tan1tan2c-1	S767-Tan1tan2c-2	S767-Tan1tan2c-3	S767-tan1bTan2-1	S767-tan1bTan2-2	S767-tan1bTan2-3	S767-tan1btan2c-1	S767-tan1btan2c-2	S767-tan1btan2c-3	S768-Tan1Tan2-1	S768-Tan1Tan2-2	S768-Tan1Tan2-3	S768-Tan1tan2c-1	S768-Tan1tan2c-2	S768-Tan1tan2c-3	S768-tan1bTan2-1	S768-tan1bTan2-2	S768-tan1bTan2-3	S768-tan1btan2c-1	S768-tan1btan2c-2	S768-tan1btan2c-3	S769-Tan1Tan2-1
D_0__Archaea;D_1__Euryarchaeota;D_2__Methanobacteria;D_3__Methanobacteriales;D_4__Methanobacteriaceae;D_5__Methanobrevibacter	0	0	0	0	0	0	0	0	0	0	0	0	6	5	7	5	10	3	4	8	11	10	12	6	0	0	0	0	0	0	0	0	0	0	0	0	0	0	0	0	0	0	0	0	0	0	0	0	0
D_0__Bacteria;D_1__Actinobacteria;D_2__Coriobacteriia;D_3__Coriobacteriales;D_4__Atopobiaceae;D_5__uncultured	0	0	0	0	0	0	0	0	0	0	0	0	0	0	0	0	0	0	0	0	0	0	0	0	0	0	0	0	0	0	0	0	0	0	0	0	0	0	0	0	0	0	0	0	0	0	0	0	0
D_0__Bacteria;D_1__Actinobacteria;D_2__Coriobacteriia;D_3__Coriobacteriales;D_4__Coriobacteriaceae;D_5__Collinsella	35	21	28	24	6	23	4	6	7	42	14	4	12	29	49	1	0	2	15	4	2	23	0	3	6	6	48	2	9	3	5	0	5	3	4	5	27	8	7	23	8	6	8	12	15	5	9	7	13
D_0__Bacteria;D_1__Actinobacteria;D_2__Coriobacteriia;D_3__Coriobacteriales;D_4__Eggerthellaceae;D_5__Senegalimassilia	0	0	0	0	0	0	0	0	0	0	0	0	0	0	0	0	0	0	0	0	0	0	0	0	0	0	0	0	0	0	0	0	0	0	0	0	3	0	0	0	0	0	0	0	0	0	0	0	0
D_0__Bacteria;D_1__Verrucomicrobia;D_2__Verrucomicrobiae;D_3__Verrucomicrobiales;D_4__Akkermansiaceae;D_5__Akkermansia	1	6	3	3	1	0	1	5	1	1	2	0	214	220	281	168	223	228	253	224	208	239	178	237	0	0	0	0	0	0	0	0	0	0	0	0	0	0	0	0	0	0	0	0	0	0	0	0	144
D_0__Bacteria;D_1__Actinobacteria;D_2__Actinobacteria;D_3__Bifidobacteriales;D_4__Bifidobacteriaceae;D_5__Bifidobacterium	13	5	9	7	5	18	5	3	2	12	4	0	122	167	180	6	19	7	100	14	10	120	14	7	0	0	40	0	0	0	0	0	0	0	0	0	55	13	9	89	17	20	26	18	17	13	33	19	14
D_0__Bacteria;D_1__Proteobacteria;D_2__Deltaproteobacteria;D_3__Desulfovibrionales;D_4__Desulfovibrionaceae;D_5__Desulfovibrio	16	16	14	5	10	5	8	7	7	4	12	6	5	6	13	4	3	2	6	3	8	9	6	3	0	0	0	0	0	0	0	0	0	0	0	0	0	0	0	0	0	0	0	0	0	0	0	0	0
D_0__Bacteria;D_1__Proteobacteria;D_2__Deltaproteobacteria;D_3__Desulfovibrionales;D_4__Desulfovibrionaceae;D_5__Bilophila	12	29	37	26	31	23	29	19	32	29	26	30	28	43	49	16	39	32	29	35	22	31	24	10	21	33	25	19	29	14	17	16	16	18	14	15	12	16	12	11	10	11	11	10	17	11	13	7	0
D_0__Bacteria;D_1__Proteobacteria;D_2__Deltaproteobacteria;D_3__Desulfovibrionales;D_4__Desulfovibrionaceae;D_5__uncultured	27	22	20	28	38	21	29	20	37	39	32	32	0	0	0	0	0	0	0	0	0	0	0	0	0	0	0	0	0	0	0	0	0	0	0	0	0	0	0	0	0	0	0	0	0	0	0	0	0
D_0__Bacteria;D_1__Proteobacteria;D_2__Gammaproteobacteria;D_3__Pasteurellales;D_4__Pasteurellaceae;D_5__Haemophilus	0	0	0	0	0	0	0	1	0	0	0	0	131	111	99	163	151	146	146	211	183	125	183	204	2	3	4	0	0	0	0	0	0	0	0	2	0	4	4	4	3	5	1	5	0	8	5	11	3
D_0__Bacteria;D_1__Proteobacteria;D_2__Gammaproteobacteria;D_3__Pasteurellales;D_4__Pasteurellaceae;NA	0	0	0	0	0	0	0	0	0	0	0	0	2	0	0	4	4	4	4	9	7	0	9	3	0	0	0	7	0	0	0	0	4	0	0	0	1	0	2	0	5	0	1	0	7	4	5	5	0
D_0__Bacteria;D_1__Proteobacteria;D_2__Gammaproteobacteria;D_3__Betaproteobacteriales;D_4__Burkholderiaceae;D_5__Parasutterella	280	329	292	315	412	274	584	528	479	349	462	414	588	568	618	1037	1080	953	788	1147	1134	796	1080	1034	422	445	417	492	554	519	488	507	441	497	494	465	27	23	27	16	39	29	40	32	23	43	42	40	537
D_0__Bacteria;D_1__Proteobacteria;D_2__Gammaproteobacteria;D_3__Betaproteobacteriales;D_4__Burkholderiaceae;D_5__Sutterella	86	83	51	112	190	44	223	144	149	89	152	63	0	0	0	0	0	0	0	0	0	0	0	0	363	310	261	417	418	490	411	394	415	377	398	438	596	650	651	482	705	755	688	733	748	726	644	794	0
D_0__Bacteria;D_1__Firmicutes;D_2__Clostridia;D_3__Clostridiales;D_4__Peptostreptococcaceae;D_5__Paraclostridium	0	0	0	0	0	0	0	0	0	0	0	0	0	0	0	0	0	0	0	0	0	0	0	0	0	0	0	0	0	0	0	0	0	0	0	0	0	0	14	0	0	0	0	0	0	0	0	0	0
D_0__Bacteria;D_1__Firmicutes;D_2__Clostridia;D_3__Clostridiales;D_4__Peptostreptococcaceae;D_5__Paeniclostridium	0	0	8	63	16	35	17	0	14	0	0	0	0	0	0	0	0	0	0	0	0	0	0	0	16	0	5	4	4	6	32	3	8	10	7	9	273	344	207	110	73	272	151	296	325	90	162	123	8
D_0__Bacteria;D_1__Firmicutes;D_2__Erysipelotrichia;D_3__Erysipelotrichales;D_4__Erysipelotrichaceae;D_5__Catenibacterium	78	46	86	87	28	75	10	17	37	97	27	40	0	0	0	0	0	0	0	0	0	0	0	0	0	0	0	0	0	0	0	0	0	0	0	0	19	0	5	0	9	19	5	0	2	0	23	5	0
D_0__Bacteria;D_1__Firmicutes;D_2__Erysipelotrichia;D_3__Erysipelotrichales;D_4__Erysipelotrichaceae;D_5__Erysipelotrichaceae UCG-003	0	0	0	0	0	0	0	0	0	0	0	0	13	13	18	5	14	20	16	20	13	15	16	25	2	0	15	3	3	2	0	0	4	1	2	1	3	2	3	3	0	1	0	0	0	1	0	0	5
D_0__Bacteria;D_1__Firmicutes;D_2__Erysipelotrichia;D_3__Erysipelotrichales;D_4__Erysipelotrichaceae;D_5__Holdemanella	17	7	16	10	6	11	13	2	7	13	3	8	0	0	0	0	0	0	0	0	0	0	0	0	0	0	0	0	0	0	0	0	0	0	0	0	23	8	9	17	0	7	0	0	1	1	0	0	0
D_0__Bacteria;D_1__Tenericutes;D_2__Mollicutes;D_3__Mollicutes RF39;D_4__uncultured organism;D_5__uncultured organism	0	0	0	0	0	0	0	0	0	0	0	0	0	0	0	0	0	0	0	0	0	0	0	0	0	0	0	0	0	0	0	0	0	0	0	0	0	0	0	0	0	0	0	0	0	0	0	0	0
D_0__Bacteria;D_1__Firmicutes;D_2__Negativicutes;D_3__Selenomonadales;D_4__Veillonellaceae;D_5__Megamonas	0	0	0	0	0	0	0	0	0	0	0	0	0	0	0	0	0	0	0	0	0	0	0	0	0	0	0	0	0	0	0	0	0	0	0	0	45	48	61	31	40	57	38	47	63	50	54	73	0
D_0__Bacteria;D_1__Firmicutes;D_2__Negativicutes;D_3__Selenomonadales;D_4__Veillonellaceae;D_5__Megasphaera	0	0	0	0	0	0	0	0	0	0	0	0	0	0	0	0	0	0	0	0	0	0	0	0	0	0	0	0	0	0	0	0	0	0	0	0	41	34	49	31	32	45	28	31	45	35	52	50	0
D_0__Bacteria;D_1__Firmicutes;D_2__Negativicutes;D_3__Selenomonadales;D_4__Veillonellaceae;D_5__Veillonella	0	0	0	4	0	0	4	2	0	0	0	0	3	3	6	5	4	4	1	7	10	14	9	1	0	0	0	0	0	0	0	0	0	0	0	0	6	0	0	0	0	0	0	0	0	0	0	0	0
D_0__Bacteria;D_1__Firmicutes;D_2__Negativicutes;D_3__Selenomonadales;D_4__Veillonellaceae;D_5__Allisonella	0	0	0	0	0	0	0	0	0	0	0	0	0	0	0	0	0	0	0	0	0	0	0	0	0	0	0	0	0	0	0	0	0	0	0	0	34	16	18	12	3	8	7	15	9	7	7	19	0
D_0__Bacteria;D_1__Firmicutes;D_2__Negativicutes;D_3__Selenomonadales;D_4__Veillonellaceae;D_5__Dialister	18	7	7	6	20	1	12	19	36	7	22	14	0	0	0	0	0	0	0	0	0	0	0	0	36	36	23	19	24	20	8	13	15	32	30	31	61	70	83	32	57	84	36	49	37	53	69	82	0
D_0__Bacteria;D_1__Firmicutes;D_2__Clostridia;D_3__Clostridiales;D_4__Ruminococcaceae;D_5__Ruminococcaceae UCG-014	0	0	0	0	0	0	0	0	0	0	0	0	39	34	22	66	45	59	40	78	41	25	59	60	0	0	0	0	0	0	0	0	0	0	0	0	0	0	0	0	0	0	0	0	0	0	0	0	0
D_0__Bacteria;D_1__Firmicutes;D_2__Clostridia;D_3__Clostridiales;D_4__Christensenellaceae;D_5__Christensenellaceae R-7 group	25	38	42	11	14	18	8	14	24	18	9	21	32	49	14	18	25	16	21	20	17	21	31	19	0	0	0	0	0	0	0	0	0	0	0	0	4	0	1	0	0	0	0	3	4	0	1	2	18
D_0__Bacteria;D_1__Firmicutes;D_2__Clostridia;D_3__Clostridiales;D_4__Christensenellaceae;NA	0	0	0	0	0	0	0	0	0	0	0	0	0	0	0	0	0	0	0	0	0	0	0	0	0	0	0	0	0	0	0	0	0	0	0	0	0	0	0	0	0	0	0	0	0	0	0	0	0
D_0__Bacteria;D_1__Firmicutes;D_2__Clostridia;D_3__Clostridiales;D_4__Ruminococcaceae;D_5__Ruminococcaceae UCG-013	15	12	9	2	5	0	6	3	8	0	9	4	15	13	8	11	6	19	18	10	14	18	16	6	8	9	15	0	3	6	1	2	0	0	2	4	0	0	0	0	0	0	0	0	0	0	0	0	11
D_0__Bacteria;D_1__Firmicutes;D_2__Clostridia;D_3__Clostridiales;D_4__Ruminococcaceae;D_5__Ruminococcaceae UCG-010	0	4	0	0	1	0	2	0	5	0	0	0	1	6	4	0	1	0	7	1	0	1	2	0	0	0	0	0	0	0	0	0	0	0	0	0	0	0	0	0	0	0	0	0	0	0	0	0	10
D_0__Bacteria;D_1__Firmicutes;D_2__Clostridia;D_3__Clostridiales;D_4__Lachnospiraceae;D_5__[Eubacterium] hallii group	20	14	16	9	0	12	0	0	0	14	6	0	97	125	43	0	0	0	23	0	1	25	0	3	18	29	138	16	8	6	11	5	12	5	7	8	2	0	0	0	0	0	0	0	0	0	0	0	25
D_0__Bacteria;D_1__Firmicutes;D_2__Clostridia;D_3__Clostridiales;D_4__Ruminococcaceae;D_5__Ruminococcaceae UCG-004	0	0	1	0	0	2	4	0	0	0	0	3	0	0	0	0	0	0	0	0	3	2	1	2	0	2	8	0	0	6	0	0	5	0	0	2	0	0	0	0	0	0	0	0	0	0	0	0	0
D_0__Bacteria;D_1__Firmicutes;D_2__Clostridia;D_3__Clostridiales;D_4__Ruminococcaceae;D_5__Flavonifractor	0	0	0	0	0	0	0	0	0	0	0	0	30	19	9	0	0	0	1	6	0	0	3	0	0	6	0	0	0	0	0	0	0	0	0	0	0	0	0	0	0	0	0	0	0	0	0	0	5
D_0__Bacteria;D_1__Firmicutes;D_2__Clostridia;D_3__Clostridiales;D_4__Ruminococcaceae;D_5__Ruminiclostridium 9	3	0	0	0	2	0	6	3	5	0	1	2	0	2	0	13	9	0	2	6	7	0	5	3	22	19	12	24	31	21	14	23	20	20	21	42	0	0	0	0	0	0	0	0	0	0	0	0	3
D_0__Bacteria;D_1__Firmicutes;D_2__Clostridia;D_3__Clostridiales;D_4__Ruminococcaceae;D_5__Ruminococcaceae UCG-002	49	71	43	18	13	10	25	27	29	13	16	21	107	107	49	67	58	70	43	80	75	47	63	80	34	32	40	15	2	15	5	11	11	11	10	8	5	13	10	0	2	2	5	4	5	3	10	0	66
D_0__Bacteria;D_1__Firmicutes;D_2__Clostridia;D_3__Clostridiales;D_4__Ruminococcaceae;D_5__Oscillibacter	0	0	0	0	3	0	8	2	7	1	1	0	3	13	2	20	10	18	10	19	20	6	35	18	0	0	0	0	0	0	0	0	0	0	0	0	0	0	0	0	0	0	0	0	0	0	4	2	8
D_0__Bacteria;D_1__Firmicutes;D_2__Clostridia;D_3__Clostridiales;D_4__Ruminococcaceae;D_5__Ruminococcaceae UCG-003	0	10	5	1	6	0	6	7	9	0	6	11	15	14	6	20	25	28	16	32	30	33	39	27	35	33	25	16	12	9	13	27	22	28	40	31	0	6	6	0	0	0	2	0	2	0	0	0	115
D_0__Bacteria;D_1__Firmicutes;D_2__Clostridia;D_3__Clostridiales;D_4__Ruminococcaceae;D_5__Ruminococcaceae NK4A214 group	11	10	10	5	6	0	4	0	6	2	4	6	0	0	0	0	0	0	0	0	0	0	0	0	8	10	8	0	1	0	0	3	6	2	2	2	11	5	5	5	2	0	6	0	4	3	7	2	72
D_0__Bacteria;D_1__Firmicutes;D_2__Clostridia;D_3__Clostridiales;D_4__Ruminococcaceae;D_5__Ruminococcaceae UCG-005	0	0	0	0	0	0	0	0	0	0	0	0	24	36	33	36	42	40	34	32	34	34	39	46	19	16	28	0	4	4	2	3	5	0	8	2	0	0	0	0	0	0	0	0	0	0	0	0	70
D_0__Bacteria;D_1__Firmicutes;D_2__Clostridia;D_3__Clostridiales;D_4__Ruminococcaceae;D_5__[Eubacterium] coprostanoligenes group	3	2	1	4	12	8	3	5	6	2	3	4	24	18	4	21	15	8	11	22	8	26	30	15	80	62	51	49	55	47	48	56	68	43	71	52	4	4	7	9	20	16	12	11	3	12	16	15	0
D_0__Bacteria;D_1__Firmicutes;D_2__Clostridia;D_3__Clostridiales;D_4__Ruminococcaceae;D_5__Ruminiclostridium 6	0	0	0	0	0	0	2	3	0	0	4	2	0	3	0	0	0	0	2	6	1	1	9	2	0	0	0	0	0	0	0	0	0	0	0	0	0	0	0	0	0	0	0	0	0	0	0	0	14
D_0__Bacteria;D_1__Firmicutes;D_2__Clostridia;D_3__Clostridiales;D_4__Ruminococcaceae;D_5__Ruminococcus 1	0	3	0	0	0	0	0	2	0	0	4	5	51	22	22	148	130	158	72	142	141	89	153	168	14	11	10	20	17	17	15	25	15	15	19	17	0	0	0	0	0	0	0	0	0	0	0	0	27
D_0__Bacteria;D_1__Firmicutes;D_2__Clostridia;D_3__Clostridiales;D_4__Ruminococcaceae;D_5__Butyricicoccus	204	211	166	216	82	186	76	161	108	236	130	133	125	93	103	17	30	28	32	30	28	42	23	30	95	54	136	94	43	46	40	57	30	79	51	72	149	87	58	61	15	13	17	20	12	15	10	13	32
D_0__Bacteria;D_1__Firmicutes;D_2__Clostridia;D_3__Clostridiales;D_4__Ruminococcaceae;D_5__Faecalibacterium	90	116	78	19	35	16	18	24	9	30	15	19	299	255	205	148	115	135	124	131	125	102	119	114	557	591	492	122	113	80	82	104	108	74	92	82	379	916	1044	25	50	56	51	53	131	10	28	22	1016
D_0__Bacteria;D_1__Firmicutes;D_2__Clostridia;D_3__Clostridiales;D_4__Ruminococcaceae;D_5__Fournierella	0	0	0	0	0	0	0	0	0	0	0	0	0	0	0	0	0	0	0	0	0	0	0	0	0	0	0	0	0	0	0	0	0	0	0	0	0	0	0	0	0	0	0	0	0	0	0	0	0
D_0__Bacteria;D_1__Firmicutes;D_2__Clostridia;D_3__Clostridiales;D_4__Ruminococcaceae;D_5__Subdoligranulum	51	31	59	36	43	39	31	54	29	29	30	32	75	77	65	55	36	55	70	45	57	65	55	46	5	4	48	6	3	3	0	3	9	5	8	10	63	35	31	46	37	30	29	27	25	33	25	20	106
D_0__Bacteria;D_1__Firmicutes;D_2__Clostridia;D_3__Clostridiales;D_4__Ruminococcaceae;D_5__uncultured	12	18	16	0	0	0	0	0	0	0	1	0	0	0	0	0	0	0	0	0	0	0	0	0	0	0	0	0	0	0	0	0	0	0	0	0	0	0	13	0	0	0	0	0	0	0	1	0	8
D_0__Bacteria;D_1__Firmicutes;D_2__Clostridia;D_3__Clostridiales;D_4__Ruminococcaceae;D_5__Ruminococcus 2	49	41	30	56	26	43	49	30	30	31	31	29	60	34	55	23	27	10	35	23	21	34	18	13	42	23	54	37	32	27	41	47	20	20	35	28	3	1	0	0	0	2	0	0	1	3	0	0	62
D_0__Bacteria;D_1__Firmicutes;D_2__Clostridia;D_3__Clostridiales;D_4__Ruminococcaceae;D_5__Ruminiclostridium 5	4	1	0	2	4	0	7	4	5	6	5	6	0	2	0	2	0	4	2	0	4	0	0	1	0	0	2	0	0	4	0	0	0	0	0	0	0	0	0	0	0	0	0	0	0	0	4	0	0
D_0__Bacteria;D_1__Firmicutes;D_2__Clostridia;D_3__Clostridiales;D_4__Lachnospiraceae;D_5__Lachnospiraceae UCG-010	3	0	0	1	1	0	0	6	0	0	3	0	3	0	0	8	8	0	0	11	4	0	2	7	2	0	0	0	0	0	0	6	0	5	0	3	0	0	0	0	0	0	0	0	0	0	0	0	0
D_0__Bacteria;D_1__Firmicutes;D_2__Clostridia;D_3__Clostridiales;D_4__Lachnospiraceae;D_5__Tyzzerella	0	0	0	0	0	0	0	0	0	0	0	0	0	0	0	0	0	0	0	0	0	0	0	0	0	0	0	0	0	0	0	0	0	0	0	0	0	0	0	0	0	0	0	0	0	0	0	0	0
D_0__Bacteria;D_1__Firmicutes;D_2__Bacilli;D_3__Lactobacillales;D_4__Streptococcaceae;D_5__Streptococcus	10	5	4	8	0	9	3	4	3	8	0	1	5	10	5	2	2	0	10	3	2	6	2	1	0	3	9	3	1	0	0	0	2	0	3	0	5	4	0	3	0	0	0	0	0	0	0	0	0
D_0__Bacteria;D_1__Firmicutes;D_2__Bacilli;D_3__Lactobacillales;D_4__Enterococcaceae;D_5__Enterococcus	24	7	29	26	5	52	0	8	6	37	8	12	0	0	0	0	0	0	0	0	0	0	0	0	0	0	0	0	0	0	0	0	0	0	0	0	174	13	20	273	9	5	27	28	6	20	20	22	0
D_0__Bacteria;D_1__Firmicutes;D_2__Bacilli;D_3__Lactobacillales;D_4__Lactobacillaceae;D_5__Lactobacillus	0	0	0	0	0	0	0	0	0	0	0	0	0	0	0	0	0	0	0	0	0	0	0	0	0	0	0	0	0	0	0	0	0	0	0	0	0	0	0	0	0	0	0	0	0	0	0	0	0
D_0__Bacteria;D_1__Proteobacteria;D_2__Gammaproteobacteria;D_3__Enterobacteriales;D_4__Enterobacteriaceae;NA	0	0	0	0	0	0	0	0	0	3	0	0	0	0	0	0	0	0	1	0	0	0	0	0	0	5	3	3	0	8	3	7	0	3	0	0	36	19	17	32	18	7	25	8	6	14	50	33	0
D_0__Bacteria;D_1__Proteobacteria;D_2__Gammaproteobacteria;D_3__Enterobacteriales;D_4__Enterobacteriaceae;D_5__Escherichia-Shigella	999	1027	1117	1235	716	1182	612	923	983	1205	891	1060	498	540	727	479	525	535	889	594	590	880	474	561	84	107	89	157	131	93	168	130	156	85	101	110	531	553	369	458	611	386	433	552	389	565	686	372	728
D_0__Bacteria;D_1__Firmicutes;D_2__Clostridia;D_3__Clostridiales;D_4__Clostridiaceae 1;D_5__Clostridium sensu stricto 1	212	168	372	235	139	521	76	145	55	410	115	159	4	82	3	7	0	8	0	2	0	4	5	4	5	6	0	2	0	5	0	0	8	6	8	0	551	138	100	835	162	371	190	143	253	190	107	200	403
D_0__Bacteria;D_1__Firmicutes;D_2__Negativicutes;D_3__Selenomonadales;D_4__Acidaminococcaceae;D_5__Phascolarctobacterium	366	471	382	323	632	394	506	512	533	340	528	497	459	539	548	813	675	933	642	755	798	670	750	836	262	304	299	376	483	356	373	435	331	400	453	405	219	334	347	223	342	247	249	397	426	224	357	319	512
D_0__Bacteria;D_1__Firmicutes;D_2__Negativicutes;D_3__Selenomonadales;D_4__Acidaminococcaceae;D_5__Acidaminococcus	0	0	0	0	0	0	0	0	0	0	0	0	0	0	0	0	0	0	0	0	0	0	0	0	0	0	0	0	0	0	0	0	0	0	0	0	1198	1404	1311	1708	1588	1226	1852	1438	1299	1746	1655	1571	0
D_0__Bacteria;D_1__Bacteroidetes;D_2__Bacteroidia;D_3__Bacteroidales;D_4__Muribaculaceae;D_5__metagenome	0	0	0	0	0	0	0	0	0	0	0	0	0	0	0	0	0	0	0	0	0	0	0	0	0	0	0	0	0	0	0	0	0	0	0	0	15	19	36	12	11	19	18	4	19	12	9	10	0
D_0__Bacteria;D_1__Bacteroidetes;D_2__Bacteroidia;D_3__Bacteroidales;D_4__Barnesiellaceae;D_5__Barnesiella	16	11	16	15	24	10	34	24	38	17	8	11	70	62	57	92	104	87	45	108	95	54	78	88	16	11	11	9	17	20	18	15	14	8	8	17	9	0	4	6	4	3	7	4	3	4	0	7	45
D_0__Bacteria;D_1__Bacteroidetes;D_2__Bacteroidia;D_3__Bacteroidales;D_4__Rikenellaceae;D_5__Alistipes	139	154	162	184	221	178	351	305	231	225	265	253	342	353	352	610	615	682	455	715	535	452	679	535	133	128	147	112	126	167	98	136	133	109	109	140	120	209	209	51	117	78	129	73	95	110	67	94	1379
D_0__Bacteria;D_1__Bacteroidetes;D_2__Bacteroidia;D_3__Bacteroidales;D_4__Tannerellaceae;D_5__Parabacteroides	438	546	594	580	873	543	1025	905	1153	599	1102	1186	105	100	87	137	350	115	293	155	155	104	176	156	90	121	104	95	154	145	119	105	129	93	123	140	137	203	152	129	260	215	201	201	142	210	202	209	322
D_0__Bacteria;D_1__Bacteroidetes;D_2__Bacteroidia;D_3__Bacteroidales;D_4__Bacteroidaceae;D_5__Bacteroides	2443	2696	2336	2376	3569	2239	4057	3503	3445	2493	3393	3303	2256	2363	2135	3340	3134	2899	2724	3344	3384	2781	3496	3429	2946	2962	2347	2896	2936	2799	3003	2982	2892	2938	2886	2785	1627	1580	1633	1325	1968	1891	1766	2022	1669	1796	1837	1759	2354
D_0__Bacteria;D_1__Bacteroidetes;D_2__Bacteroidia;D_3__Bacteroidales;D_4__Prevotellaceae;D_5__Prevotella 9	0	0	0	0	0	0	0	0	0	0	0	0	0	0	0	0	0	0	0	0	0	0	0	0	0	0	0	0	7	0	0	0	0	0	0	0	1413	1586	1774	2093	2481	2809	2719	2514	2955	2631	2563	2778	0
D_0__Bacteria;D_1__Bacteroidetes;D_2__Bacteroidia;D_3__Bacteroidales;D_4__Prevotellaceae;D_5__Prevotella 7	7	4	8	6	0	8	3	0	5	7	0	5	164	164	194	202	236	262	185	217	214	162	205	242	6	2	4	4	0	9	2	1	0	1	2	0	112	128	166	238	183	134	100	105	96	144	180	167	0
D_0__Bacteria;D_1__Bacteroidetes;D_2__Bacteroidia;D_3__Bacteroidales;D_4__Prevotellaceae;D_5__Prevotella 2	87	88	71	65	79	78	60	65	82	70	65	68	0	0	0	0	0	0	0	0	0	0	0	0	0	0	0	0	0	0	0	0	0	0	0	0	0	0	0	0	0	0	0	0	0	0	0	0	0
D_0__Bacteria;D_1__Fusobacteria;D_2__Fusobacteriia;D_3__Fusobacteriales;D_4__Fusobacteriaceae;D_5__Fusobacterium	0	0	0	0	0	0	0	0	0	0	0	0	0	0	0	0	0	0	3	0	2	0	0	0	3135	3092	2931	3462	3334	3737	3710	3649	3919	3764	3639	3808	4	0	0	3	0	0	0	2	0	0	0	0	0
D_0__Bacteria;D_1__Firmicutes;D_2__Clostridia;D_3__Clostridiales;D_4__Lachnospiraceae;D_5__Roseburia	1266	944	1033	788	411	575	278	305	321	496	373	302	2116	1722	2147	1021	962	1210	1301	527	754	1389	681	802	173	124	165	103	126	74	116	90	71	80	77	42	115	65	119	73	29	38	42	66	60	39	26	33	352
D_0__Bacteria;D_1__Firmicutes;D_2__Clostridia;D_3__Clostridiales;D_4__Lachnospiraceae;D_5__Agathobacter	114	131	130	139	227	226	120	155	169	119	160	158	0	0	0	0	0	0	0	18	16	0	0	16	0	0	0	0	0	0	0	0	0	0	0	6	44	41	46	41	20	35	44	44	43	16	24	34	68
D_0__Bacteria;D_1__Firmicutes;D_2__Clostridia;D_3__Clostridiales;D_4__Lachnospiraceae;D_5__Lachnospiraceae UCG-001	0	0	0	0	0	0	5	0	0	0	0	0	12	0	0	18	19	17	8	30	22	12	36	26	0	0	0	0	0	0	0	0	0	0	0	0	0	0	0	0	0	0	0	0	0	0	0	0	11
D_0__Bacteria;D_1__Firmicutes;D_2__Clostridia;D_3__Clostridiales;D_4__Lachnospiraceae;D_5__Dorea	734	513	629	1080	349	1152	110	325	348	977	429	427	297	375	427	39	79	103	238	49	71	235	50	59	29	25	36	0	15	0	29	22	29	31	18	16	205	22	15	154	21	20	12	17	16	7	18	15	96
D_0__Bacteria;D_1__Firmicutes;D_2__Clostridia;D_3__Clostridiales;D_4__Lachnospiraceae;D_5__Coprococcus 3	685	789	912	715	310	887	164	390	268	694	366	378	117	107	153	19	36	23	88	33	28	56	25	14	91	95	478	145	85	56	91	95	63	116	93	66	297	53	23	193	40	18	23	45	31	25	36	23	46
D_0__Bacteria;D_1__Firmicutes;D_2__Clostridia;D_3__Clostridiales;D_4__Lachnospiraceae;D_5__[Ruminococcus] torques group	0	3	0	8	25	5	11	13	17	6	10	10	0	5	0	22	11	8	8	14	16	7	5	14	17	20	39	23	24	22	28	30	16	31	23	30	0	0	5	8	0	7	7	0	4	0	0	6	7
D_0__Bacteria;D_1__Firmicutes;D_2__Clostridia;D_3__Clostridiales;D_4__Lachnospiraceae;D_5__Sellimonas	0	0	0	0	0	0	0	0	0	0	0	0	0	0	0	0	0	0	0	0	0	0	0	0	0	0	0	0	0	0	0	0	0	0	0	0	0	0	0	0	0	0	0	0	0	0	0	0	0
D_0__Bacteria;D_1__Firmicutes;D_2__Clostridia;D_3__Clostridiales;D_4__Lachnospiraceae;D_5__Blautia	283	160	159	171	83	185	26	58	37	171	62	50	189	201	140	13	39	12	172	13	8	174	18	10	51	51	247	64	32	15	18	11	14	31	23	28	218	36	33	217	7	6	10	22	6	8	9	6	46
D_0__Bacteria;D_1__Firmicutes;D_2__Clostridia;D_3__Clostridiales;D_4__Lachnospiraceae;D_5__CAG-56	0	0	0	0	0	0	0	0	0	0	0	0	0	0	0	0	0	0	0	0	0	0	0	0	0	0	0	0	0	0	0	0	0	0	0	0	0	0	0	6	3	3	5	0	0	2	3	0	9
D_0__Bacteria;D_1__Bacteroidetes;D_2__Bacteroidia;D_3__Bacteroidales;D_4__Marinifilaceae;D_5__Butyricimonas	56	75	66	57	149	64	124	144	103	65	122	130	0	0	0	0	0	0	0	0	0	0	0	0	91	94	59	131	88	134	131	85	106	92	111	133	0	0	0	0	0	0	0	0	0	0	0	0	0
D_0__Bacteria;D_1__Bacteroidetes;D_2__Bacteroidia;D_3__Bacteroidales;D_4__Marinifilaceae;D_5__Odoribacter	26	39	19	51	72	38	70	76	109	45	47	73	18	27	17	71	66	50	34	51	61	24	53	53	57	70	45	64	73	76	50	74	88	59	82	71	8	13	26	34	62	52	41	49	27	47	55	40	99
D_0__Bacteria;D_1__Bacteroidetes;D_2__Bacteroidia;D_3__Bacteroidales;D_4__Prevotellaceae;D_5__Paraprevotella	299	346	308	291	497	210	567	436	431	350	438	443	0	0	0	0	0	0	0	0	0	0	0	0	0	0	0	0	0	0	0	0	0	0	0	0	311	396	419	206	328	426	318	303	371	466	308	431	0
D_0__Bacteria;D_1__Firmicutes;D_2__Clostridia;D_3__Clostridiales;D_4__Lachnospiraceae;D_5__Fusicatenibacter	8	13	5	4	13	8	17	14	16	13	20	14	5	8	0	10	10	0	10	9	4	17	8	7	75	62	23	53	47	38	49	74	42	65	58	43	15	7	7	6	9	13	5	13	9	5	15	10	8
D_0__Bacteria;D_1__Firmicutes;D_2__Clostridia;D_3__Clostridiales;D_4__Lachnospiraceae;NA	23	19	11	17	11	13	11	13	6	21	9	9	44	35	32	115	76	61	63	69	46	91	70	60	6	0	20	0	0	10	9	0	5	12	4	6	38	29	64	9	12	6	10	19	11	4	11	6	149
D_0__Bacteria;D_1__Firmicutes;D_2__Clostridia;D_3__Clostridiales;D_4__Lachnospiraceae;D_5__Hungatella	0	0	0	0	0	0	0	0	0	0	0	0	0	0	0	0	0	2	0	0	0	0	0	0	0	0	17	0	0	0	0	0	0	0	0	0	0	0	0	0	0	0	0	0	0	0	0	0	0
D_0__Bacteria;D_1__Firmicutes;D_2__Clostridia;D_3__Clostridiales;D_4__Lachnospiraceae;D_5__[Eubacterium] ventriosum group	0	0	0	4	1	0	4	2	3	0	2	0	0	0	0	2	3	5	0	3	4	0	7	4	15	17	2	10	9	13	9	13	10	11	7	7	0	0	5	0	3	0	0	0	5	7	7	7	3
D_0__Bacteria;D_1__Firmicutes;D_2__Clostridia;D_3__Clostridiales;D_4__Lachnospiraceae;D_5__Coprococcus 1	21	13	23	8	7	23	2	3	8	11	4	8	8	6	0	0	5	3	3	1	3	8	3	0	2	3	11	2	6	5	5	0	2	0	0	1	8	8	5	5	6	0	0	0	5	0	0	0	7
D_0__Bacteria;D_1__Firmicutes;D_2__Clostridia;D_3__Clostridiales;D_4__Lachnospiraceae;D_5__[Eubacterium] ruminantium group	0	0	0	0	0	0	0	0	0	0	0	0	0	0	0	0	0	0	0	0	0	0	0	0	23	18	11	39	21	24	18	47	33	19	35	36	9	15	8	3	5	11	5	12	6	8	8	11	0
D_0__Bacteria;D_1__Firmicutes;D_2__Clostridia;D_3__Clostridiales;D_4__Lachnospiraceae;D_5__Coprococcus 2	0	0	0	0	0	0	0	0	0	0	0	0	49	65	33	176	161	148	105	202	167	93	166	135	0	0	0	0	0	0	0	0	0	0	0	0	0	0	0	0	0	0	0	0	0	0	0	0	99
D_0__Bacteria;D_1__Firmicutes;D_2__Clostridia;D_3__Clostridiales;D_4__Lachnospiraceae;D_5__Anaerostipes	9	4	4	4	0	1	4	1	0	5	2	0	60	62	24	7	11	11	23	1	12	19	11	11	27	22	44	29	39	31	36	32	42	47	47	38	4	0	0	5	0	0	0	0	0	0	0	0	48
D_0__Bacteria;D_1__Firmicutes;D_2__Clostridia;D_3__Clostridiales;D_4__Lachnospiraceae;D_5__[Eubacterium] xylanophilum group	0	0	0	0	0	0	2	0	0	0	0	0	5	8	0	21	18	15	12	31	35	8	20	26	14	18	5	27	13	15	16	14	13	9	13	26	0	0	0	0	0	0	0	0	0	0	0	0	9
D_0__Bacteria;D_1__Firmicutes;D_2__Clostridia;D_3__Clostridiales;D_4__Lachnospiraceae;D_5__Lachnospira	18	20	13	16	22	19	29	24	17	17	16	21	17	28	8	43	27	40	15	34	43	15	36	37	0	5	10	3	0	1	0	0	0	4	0	5	0	10	7	5	5	1	0	8	4	7	8	6	69
D_0__Bacteria;D_1__Firmicutes;D_2__Clostridia;D_3__Clostridiales;D_4__Lachnospiraceae;D_5__[Eubacterium] eligens group	12	17	12	14	9	7	13	10	7	11	9	6	13	8	5	10	9	11	6	19	7	6	12	11	0	0	0	0	0	0	0	0	0	0	0	0	15	7	11	9	21	13	9	5	12	3	9	12	27
D_0__Bacteria;D_1__Firmicutes;D_2__Clostridia;D_3__Clostridiales;D_4__Lachnospiraceae;D_5__Butyrivibrio	0	0	0	0	0	0	0	0	0	0	0	0	0	0	0	0	0	0	0	0	0	0	0	0	0	0	0	0	0	0	0	0	0	0	0	0	0	0	0	0	0	0	0	0	0	0	0	0	0
D_0__Bacteria;D_1__Firmicutes;D_2__Clostridia;D_3__Clostridiales;D_4__Lachnospiraceae;D_5__Lachnospiraceae NK4A136 group	6	11	0	0	8	0	16	9	13	4	11	6	0	0	0	0	0	0	0	0	0	0	0	0	93	110	48	72	112	78	69	113	109	90	95	79	0	0	0	0	0	0	0	0	0	0	0	0	20
D_0__Bacteria;D_1__Firmicutes;D_2__Clostridia;D_3__Clostridiales;D_4__Lachnospiraceae;D_5__Lachnoclostridium	39	33	31	8	22	18	9	17	11	9	11	2	78	73	75	30	32	25	11	8	28	19	17	27	53	67	77	42	36	29	27	23	16	22	32	31	94	96	79	81	36	29	52	45	43	57	15	31	33
D_0__Bacteria;D_1__Firmicutes;D_2__Clostridia;D_3__Clostridiales;D_4__Lachnospiraceae;D_5__Lachnospiraceae UCG-004	18	36	0	10	0	0	1	4	4	5	5	0	416	452	343	94	148	149	209	65	130	245	133	101	205	209	289	234	241	210	90	25	42	150	153	124	124	230	157	61	34	16	63	17	18	29	14	0	142
D_0__Bacteria;D_1__Firmicutes;D_2__Clostridia;D_3__Clostridiales;D_4__Lachnospiraceae;D_5__uncultured	0	0	0	0	0	0	0	0	0	0	0	0	0	3	3	5	8	8	3	7	13	0	9	14	11	33	24	3	0	4	0	9	0	0	0	0	0	0	0	0	0	0	0	0	0	0	0	0	9
p value for the 5a heatmap															p value for the 5b heatmap
taxa	S765	S766	S767	S768	S769	S771	S772	S775	S776	S777	S778	S779			taxa	S765	S766	S767	S768	S769	S771	S772	S775	S776	S777	S778	S779
Lachnospiraceae_Lachnospiraceae UCG-001	0.512029	0.111552	0.279931	0.72	0.279931	0.917614	1	0.416601	0.824242	0.111552	1	0.917614			Lachnospiraceae_Lachnospiraceae UCG-001	0.0078125	0.0078125	1	0.820312	0.25	0.0546875	0.652344	0.0195312	0.480708	0.00390625	0.570312	0.0195312
Marinifilaceae_Odoribacter	0.0706494	0.0706494	0.219355	0.043129	0.043129	0.043129	0.416601	0.111552	0.043129	0.72	0.168441	0.043129			Marinifilaceae_Odoribacter	0.0273438	0.0742188	0.820312	0.0546875	0.00390625	0.00390625	0.0742188	0.300781	0.167174	0.0742188	0.00390625	0.00390625
Ruminococcaceae_[Eubacterium] coprostanoligenes group	0.219355	0.917614	0.416601	0.168441	0.043129	0.219355	0.356942	1	0.168441	0.168441	0.168441	0.219355			Ruminococcaceae_[Eubacterium] coprostanoligenes group	0.00390625	0.00390625	0.128906	0.164062	0.910156	0.0078125	0.0195312	0.359375	0.742986	0.0546875	0.0078125	0.570312
Ruminococcaceae_Ruminococcus 1	1	0.043129	0.043129	0.168441	0.0706494	0.824242	1	1	0.043129	0.612404	0.72	1			Ruminococcaceae_Ruminococcus 1	0.25	0.00390625	0.359375	1	0.0117188	0.128906	0.0976562	0.496094	0.888359	0.652344	0.300781	0.25
Tannerellaceae_Parabacteroides	0.168441	0.0706494	0.356942	0.512029	0.168441	0.111552	0.416601	0.0706494	0.043129	0.416601	0.356942	0.111552			Tannerellaceae_Parabacteroides	0.00390625	0.570312	0.164062	0.0976562	0.00390625	1	0.00390625	0.734375	0.321267	0.25	0.0117188	0.25
Burkholderiaceae_Parasutterella	0.219355	0.043129	0.0706494	0.356942	0.043129	0.043129	0.168441	0.0706494	0.043129	0.043129	0.111552	0.219355			Burkholderiaceae_Parasutterella	0.425781	0.910156	0.425781	0.359375	0.00390625	0.734375	0.0273438	0.425781	0.672974	0.570312	0.0078125	0.203125
Acidaminococcaceae_Phascolarctobacterium	0.416601	0.043129	0.043129	0.824242	0.111552	0.043129	1	0.416601	0.043129	0.279931	0.72	0.917614			Acidaminococcaceae_Phascolarctobacterium	0.0117188	0.0195312	0.0117188	0.570312	0.00390625	0.496094	0.0546875	0.128906	0.321267	0.00390625	0.128906	0.203125
Marinifilaceae_Butyricimonas	0.356942	0.512029	0.279931	0.824242	0.512029	0.043129	1	0.824242	0.043129	0.612404	0.111552	0.72			Marinifilaceae_Butyricimonas	0.0390625	0.496094	0.0546875	0.300781	0.496094	0.0117188	0.203125	0.128906	0.199589	0.820312	0.00390625	0.164062
Bacteroidaceae_Bacteroides	0.356942	0.043129	1	0.168441	0.219355	0.219355	0.416601	0.917614	0.043129	0.72	0.72	0.111552			Bacteroidaceae_Bacteroides	0.0546875	0.652344	0.570312	0.0273438	0.0117188	0.00390625	0.00390625	0.0117188	0.962567	0.0976562	0.0546875	0.0195312
Desulfovibrionaceae_Desulfovibrio	0.043129	0.512029	0.416601	1	0.612404	0.111552	0.917614	0.917614	0.512029	0.111552	0.72	1			Desulfovibrionaceae_Desulfovibrio	1	0.0273438	0.425781	0.910156	0.25	0.0195312	0.25	0.652344	0.370383	0.0976562	0.164062	1
Ruminococcaceae_Subdoligranulum	0.356942	0.0706494	0.612404	0.279931	1	0.917614	0.219355	0.168441	0.356942	0.416601	0.824242	0.168441			Ruminococcaceae_Subdoligranulum	0.128906	0.496094	1	0.300781	0.652344	0.0976562	0.00390625	0.128906	0.199589	1	0.0546875	0.734375
Ruminococcaceae_Ruminococcaceae UCG-013	0.043129	0.824242	0.043129	0.917614	0.612404	0.72	0.917614	0.917614	0.043129	0.824242	0.416601	1			Ruminococcaceae_Ruminococcaceae UCG-013	0.570312	0.734375	0.570312	0.203125	0.300781	0.203125	0.0742188	0.359375	0.672974	0.570312	0.734375	0.734375
Streptococcaceae_Streptococcus	0.356942	0.279931	0.38863	0.416601	0.72	0.512029	0.416601	1	0.0706494	0.416601	0.416601	0.72			Streptococcaceae_Streptococcus	1	0.25	0.25	0.570312	0.164062	0.734375	0.0976562	0.203125	0.0273961	0.164062	0.652344	0.0390625
Desulfovibrionaceae_Bilophila	0.917614	0.279931	0.111552	0.279931	0.824242	0.219355	0.043129	0.512029	0.168441	0.612404	0.279931	0.043129			Desulfovibrionaceae_Bilophila	0.00390625	0.0976562	0.820312	0.820312	0.0546875	0.128906	0.0546875	0.00390625	0.672974	0.0142662	0.0117188	0.0078125
Ruminococcaceae_Ruminococcaceae UCG-002	0.043129	0.416601	0.043129	0.0706494	0.356942	0.612404	0.416601	0.043129	0.512029	0.356942	0.219355	0.279931			Ruminococcaceae_Ruminococcaceae UCG-002	0.128906	0.25	0.0423153	0.734375	0.652344	0.0742188	0.0273438	0.128906	0.742986	0.25	0.910156	0.570312
Lachnospiraceae_Dorea	0.612404	0.043129	0.219355	0.416601	0.279931	0.279931	0.219355	0.612404	0.279931	0.512029	0.824242	0.512029			Lachnospiraceae_Dorea	0.0546875	0.300781	0.652344	0.0390625	0.0742188	0.0976562	0.300781	0.128906	0.672974	0.128906	0.496094	0.128906
Ruminococcaceae_Ruminococcaceae UCG-005	0.824242	0.31563	0.043129	0.612404	0.168441	0.917614	0.416601	0.219355	1	1	0.612404	0.824242			Ruminococcaceae_Ruminococcaceae UCG-005	0.652344	1	0.0742188	0.496094	0.496094	0.25	0.0546875	0.734375	0.814809	0.029974	0.652344	1
Christensenellaceae_Christensenellaceae R-7 group	0.043129	0.612404	0.219355	0.824242	0.168441	0.416601	0.356942	0.824242	0.416601	0.356942	0.168441	0.279931			Christensenellaceae_Christensenellaceae R-7 group	0.203125	0.496094	0.203125	0.496094	0.734375	1	0.0546875	0.820312	0.23587	0.910156	0.00390625	0.25
Ruminococcaceae_Ruminococcus 2	0.612404	0.111552	0.512029	0.279931	0.043129	0.917614	0.111552	0.416601	0.043129	0.279931	0.512029	1			Ruminococcaceae_Ruminococcus 2	0.496094	0.0742188	0.0273438	0.203125	0.528612	0.0195312	0.0742188	0.203125	0.23587	0.359375	0.570312	0.496094
Lachnospiraceae_Anaerostipes	0.111552	0.043129	0.416601	0.356942	0.219355	0.219355	0.356942	0.111552	0.168441	0.612404	0.416601	0.043129			Lachnospiraceae_Anaerostipes	0.25	0.910156	0.203125	0.570312	0.820312	0.0117188	0.496094	0.00390625	0.962567	0.570312	0.203125	0.734375
Lachnospiraceae_Coprococcus 3	0.219355	0.043129	0.356942	0.416601	0.416601	0.043129	0.917614	0.416601	0.111552	0.72	0.356942	0.512029			Lachnospiraceae_Coprococcus 3	0.0117188	0.203125	0.00390625	0.570312	0.910156	0.0078125	0.128906	0.00390625	0.092719	0.0195312	0.0742188	0.128906
Ruminococcaceae_Flavonifractor	0.279931	0.043129	0.219355	0.917614	0.219355	0.612404	1	0.356942	0.111552	0.917614	0.917614	0.356942			Ruminococcaceae_Flavonifractor	0.570312	0.570312	1	0.496094	0.652344	0.0273438	0.0390625	0.425781	0.167174	0.0546875	0.164062	0.496094
Bifidobacteriaceae_Bifidobacterium	0.416601	0.043129	0.512029	0.612404	0.416601	1	0.279931	0.512029	0.043129	0.512029	0.824242	0.512029			Bifidobacteriaceae_Bifidobacterium	0.0742188	0.359375	0.0546875	0.051913	0.0195312	1	0.128906	0.496094	0.276594	0.00390625	0.734375	0.0273438
Ruminococcaceae_Ruminococcaceae NK4A214 group	0.043129	0.917614	0.043129	0.279931	0.356942	0.612404	0.043129	0.219355	0.512029	0.219355	0.168441	0.824242			Ruminococcaceae_Ruminococcaceae NK4A214 group	0.293622	0.496094	0.652344	0.0976562	0.00390625	0.300781	0.0546875	0.734375	0.23587	0.0117188	0.0117188	0.0546875
Ruminococcaceae_Butyricicoccus	0.416601	0.043129	0.219355	0.0999755	0.824242	0.043129	0.168441	0.356942	0.612404	0.512029	0.824242	0.043129			Ruminococcaceae_Butyricicoccus	0.0078125	0.910156	0.359375	0.0117188	0.203125	0.0117188	0.496094	0.0117188	0.321267	0.164062	0.359375	0.00390625
Coriobacteriaceae_Collinsella	0.279931	0.111552	0.111552	0.72	0.219355	0.416601	0.279931	0.279931	0.043129	0.612404	0.72	0.917614			Coriobacteriaceae_Collinsella	0.203125	0.820312	1	0.0976562	0.0976562	0.0078125	0.425781	1	0.814809	0.25	0.359375	0.359375
Lachnospiraceae_Roseburia	0.043129	0.043129	0.0706494	0.111552	0.279931	0.043129	0.043129	0.219355	0.043129	0.219355	0.111552	0.279931			Lachnospiraceae_Roseburia	0.652344	1	0.0742188	0.0546875	0.0273438	0.0546875	0.0117188	0.164062	0.000575895	0.0273438	0.0195312	0.496094
Lachnospiraceae_Lachnospiraceae UCG-004	0.612404	0.043129	0.356942	0.043129	0.111552	0.043129	0.043129	0.356942	0.043129	0.043129	0.356942	0.0706494			Lachnospiraceae_Lachnospiraceae UCG-004	0.425781	0.00390625	0.570312	0.910156	0.300781	0.00390625	0.0078125	0.0078125	0.23587	0.0117188	0.496094	0.0273438
Lachnospiraceae_Lachnoclostridium	0.043129	0.043129	0.043129	0.0706494	0.72	0.0706494	0.043129	0.168441	0.917614	0.043129	0.416601	0.0706494			Lachnospiraceae_Lachnoclostridium	0.0273438	0.00390625	0.00390625	0.00390625	0.0976562	0.128906	0.300781	0.00390625	0.199589	0.00390625	0.00390625	0.00390625
Lachnospiraceae_Coprococcus 1	0.111552	0.72	0.356942	0.0706494	0.612404	0.512029	0.219355	0.612404	0.043129	0.416601	0.279931	0.279931			Lachnospiraceae_Coprococcus 1	0.00390625	0.0976562	0.0976562	0.652344	0.0078125	0.359375	0.0117188	0.0976562	0.480708	0.425781	0.820312	0.652344
Lachnospiraceae_Blautia	0.356942	0.111552	0.111552	0.126673	0.111552	0.824242	0.219355	0.416601	0.043129	1	1	0.0706494			Lachnospiraceae_Blautia	0.359375	0.496094	0.570312	0.128906	0.0742188	0.25	0.203125	0.0117188	0.888359	0.0195312	0.0390625	0.570312
Lachnospiraceae_[Eubacterium] hallii group	0.043129	0.043129	0.043129	1	0.043129	1	0.219355	0.824242	0.043129	0.219355	0.219355	0.0706494			Lachnospiraceae_[Eubacterium] hallii group	0.25	0.25	0.300781	0.0078125	1	0.0273438	0.425781	0.820312	0.888359	0.496094	0.425781	0.910156
Ruminococcaceae_Faecalibacterium	0.043129	0.043129	0.043129	0.043129	0.043129	0.043129	0.043129	0.043129	0.0706494	0.043129	0.043129	0.043129			Ruminococcaceae_Faecalibacterium	0.910156	0.0273438	0.0273438	0.00390625	0.0078125	0.0195312	0.0195312	0.00390625	0.0464007	0.0117188	0.164062	0.00390625
[truncated: 95 more columns]

## Sheet: Figure6
Raw reads number for fermentation samples with 4 RIL pools Tannin positive RILs, Tannin negative RILs, Tannin negative RILs + sorghum tannin extract, Tannin negative RILs + quebracho tannin extract with independent replicates across 5 human microbiomes
Taxa	S766-Tan+-1	S766-Tan+-2	S766-Tan+-3	S766-Tan--1	S766-Tan--2	S766-Tan--3	S766-Tan-+QT-1	S766-Tan-+QT-2	S766-Tan-+QT-3	S766-Tan-+ST-1	S766-Tan-+ST-2	S766-Tan-+ST-3	S767-Tan+-1	S767-Tan+-2	S767-Tan+-3	S767-Tan--1	S767-Tan--2	S767-Tan--3	S767-Tan-+QT-1	S767-Tan-+QT-2	S767-Tan-+QT-3	S767-Tan-+ST-1	S767-Tan-+ST-2	S767-Tan-+ST-3	S768-Tan+-1	S768-Tan+-2	S768-Tan+-3	S768-Tan--1	S768-Tan--2	S768-Tan--3	S768-Tan-+QT-1	S768-Tan-+QT-2	S768-Tan-+QT-3	S768-Tan-+ST-1	S768-Tan-+ST-2	S768-Tan-+ST-3	S772-Tan+-1	S772-Tan+-2	S772-Tan+-3	S772-Tan--1	S772-Tan--2	S772-Tan--3	S772-Tan-+QT-1	S772-Tan-+QT-2	S772-Tan-+QT-3	S772-Tan-+ST-1	S772-Tan-+ST-2	S772-Tan-+ST-3	S776-Tan+-1
D_0__Bacteria;D_1__Firmicutes;D_2__Erysipelotrichia;D_3__Erysipelotrichales;D_4__Erysipelotrichaceae;D_5__Holdemanella	0	0	0	0	0	0	0	0	0	0	0	0	0	0	0	0	0	0	0	0	0	0	0	0	0	2	5	0	0	3	0	7	0	2	0	0	32	25	44	50	26	64	77	45	83	33	48	68	0
D_0__Bacteria;D_1__Firmicutes;D_2__Erysipelotrichia;D_3__Erysipelotrichales;D_4__Erysipelotrichaceae;D_5__Erysipelotrichaceae UCG-003	17	13	11	28	27	32	29	30	19	20	9	24	2	1	4	0	2	2	7	3	1	0	0	0	0	2	2	2	0	0	0	3	2	0	0	0	3	4	10	3	3	0	4	3	4	1	5	0	4
D_0__Bacteria;D_1__Firmicutes;D_2__Erysipelotrichia;D_3__Erysipelotrichales;D_4__Erysipelotrichaceae;D_5__Catenibacterium	0	0	0	0	0	0	0	0	0	0	0	0	0	0	0	0	0	0	0	0	0	0	0	0	57	24	23	26	32	14	28	37	30	27	23	49	0	0	0	0	0	0	0	0	0	0	0	0	71
D_0__Bacteria;D_1__Firmicutes;D_2__Bacilli;D_3__Lactobacillales;D_4__Streptococcaceae;D_5__Streptococcus	8	5	9	4	0	0	0	5	4	0	0	0	4	0	3	0	6	0	4	0	1	3	2	0	0	0	0	0	0	0	0	0	0	0	0	0	29	15	28	21	19	26	33	14	33	15	24	21	14
D_0__Bacteria;D_1__Firmicutes;D_2__Bacilli;D_3__Lactobacillales;D_4__Enterococcaceae;D_5__Enterococcus	0	0	0	0	0	0	0	0	0	0	0	0	0	0	0	0	0	0	0	0	0	0	0	0	12	6	8	23	31	23	13	20	27	12	11	30	0	0	0	0	0	0	0	0	0	0	0	0	0
D_0__Archaea;D_1__Euryarchaeota;D_2__Methanobacteria;D_3__Methanobacteriales;D_4__Methanobacteriaceae;D_5__Methanobrevibacter	11	28	5	44	18	22	9	17	8	22	14	23	0	0	0	0	0	0	0	0	0	0	0	0	0	0	0	0	0	0	0	0	0	0	0	0	0	0	0	0	0	0	0	0	0	0	0	0	0
D_0__Bacteria;D_1__Proteobacteria;D_2__Gammaproteobacteria;D_3__Aeromonadales;D_4__Succinivibrionaceae;D_5__Succinivibrio	0	0	0	0	0	0	0	0	0	0	0	0	0	0	0	0	0	0	0	0	0	0	0	0	0	0	0	0	0	0	0	0	0	0	0	0	21	28	29	32	45	28	29	30	31	56	31	40	0
D_0__Bacteria;D_1__Proteobacteria;D_2__Gammaproteobacteria;D_3__Enterobacteriales;D_4__Enterobacteriaceae;D_5__Escherichia-Shigella	960	693	665	418	491	670	892	510	694	494	633	638	59	53	62	81	100	104	46	67	40	65	86	71	578	417	533	420	542	478	862	608	631	376	516	588	457	355	575	360	412	427	575	426	644	665	864	799	38
D_0__Bacteria;D_1__Proteobacteria;D_2__Gammaproteobacteria;D_3__Enterobacteriales;D_4__Enterobacteriaceae;NA	0	0	0	4	0	0	0	0	0	0	0	0	0	0	2	2	5	0	0	6	3	5	0	0	99	70	112	54	27	29	106	62	72	64	78	66	0	0	0	0	0	0	0	0	0	5	0	0	0
D_0__Bacteria;D_1__Proteobacteria;D_2__Gammaproteobacteria;D_3__Pasteurellales;D_4__Pasteurellaceae;NA	15	7	9	14	0	0	8	0	5	0	22	0	0	0	0	0	0	0	0	0	0	0	0	0	4	5	7	7	0	0	3	15	6	0	1	0	0	0	0	0	0	0	0	0	0	0	0	0	69
D_0__Bacteria;D_1__Proteobacteria;D_2__Gammaproteobacteria;D_3__Pasteurellales;D_4__Pasteurellaceae;D_5__Haemophilus	274	262	272	275	284	254	235	204	204	359	281	350	7	0	6	2	0	0	0	0	0	2	0	0	5	11	9	0	4	2	12	5	0	8	3	0	0	0	2	0	0	0	0	5	4	2	0	0	1009
D_0__Bacteria;D_1__Proteobacteria;D_2__Gammaproteobacteria;D_3__Betaproteobacteriales;D_4__Burkholderiaceae;D_5__Parasutterella	2238	1737	1771	2518	2307	2010	1757	1704	1663	2146	2188	2059	824	783	840	801	788	766	884	765	844	678	737	769	29	26	31	39	49	31	51	17	36	34	53	33	122	121	158	183	161	150	112	141	158	172	132	127	378
D_0__Bacteria;D_1__Proteobacteria;D_2__Gammaproteobacteria;D_3__Betaproteobacteriales;D_4__Burkholderiaceae;D_5__Sutterella	0	0	0	0	0	0	0	0	0	0	0	0	789	780	821	835	901	900	681	728	650	769	745	778	1644	1806	1709	1504	1674	1501	1429	1379	1343	1984	1902	1776	1107	1235	1132	914	896	845	1231	1213	1160	1232	1035	971	1270
D_0__Bacteria;D_1__Proteobacteria;D_2__Deltaproteobacteria;D_3__Desulfovibrionales;D_4__Desulfovibrionaceae;D_5__Desulfovibrio	39	16	10	13	27	21	13	7	3	9	13	16	0	0	0	0	1	0	0	0	0	0	0	0	0	0	0	0	0	0	0	0	0	0	0	0	0	0	0	0	0	0	0	0	0	0	0	0	0
D_0__Bacteria;D_1__Proteobacteria;D_2__Deltaproteobacteria;D_3__Desulfovibrionales;D_4__Desulfovibrionaceae;D_5__Bilophila	43	38	37	8	24	40	33	46	37	23	26	36	41	50	43	35	30	29	15	30	32	29	34	49	35	13	18	28	15	22	29	11	20	13	22	13	27	54	50	26	10	24	23	45	49	23	50	51	63
D_0__Bacteria;D_1__Firmicutes;D_2__Negativicutes;D_3__Selenomonadales;D_4__Veillonellaceae;D_5__Veillonella	24	22	14	6	9	11	4	0	3	4	10	12	0	0	0	0	0	0	0	0	0	0	0	0	0	0	0	0	0	0	0	0	0	0	0	0	5	4	0	0	0	0	2	0	0	8	5	0	346
D_0__Bacteria;D_1__Firmicutes;D_2__Negativicutes;D_3__Selenomonadales;D_4__Veillonellaceae;D_5__Megasphaera	0	0	0	0	0	0	0	0	0	0	0	0	0	0	0	0	0	0	0	0	0	0	0	0	46	52	37	36	31	44	66	55	70	46	60	77	48	26	62	43	39	34	20	22	39	25	81	24	14
D_0__Bacteria;D_1__Firmicutes;D_2__Negativicutes;D_3__Selenomonadales;D_4__Veillonellaceae;D_5__Allisonella	0	0	0	0	0	0	0	0	0	0	0	0	0	0	0	0	0	0	0	0	0	0	0	0	21	22	26	11	12	18	7	13	6	12	11	10	1	0	0	0	0	0	0	0	0	0	0	0	0
D_0__Bacteria;D_1__Firmicutes;D_2__Negativicutes;D_3__Selenomonadales;D_4__Veillonellaceae;D_5__Dialister	0	0	0	0	0	0	0	0	0	0	0	0	58	44	71	26	34	36	61	43	57	55	46	32	166	154	117	110	91	85	134	102	116	119	138	137	30	41	12	7	11	7	26	46	32	27	21	20	14
D_0__Bacteria;D_1__Cyanobacteria;D_2__Melainabacteria;D_3__Gastranaerophilales;D_4__uncultured bacterium;D_5__uncultured bacterium	7	24	19	21	13	9	12	17	7	11	13	22	0	0	0	0	0	0	0	0	0	0	0	0	0	0	0	0	0	0	0	0	0	0	0	0	0	0	0	0	0	0	0	0	0	0	0	0	0
D_0__Bacteria;D_1__Actinobacteria;D_2__Actinobacteria;D_3__Bifidobacteriales;D_4__Bifidobacteriaceae;D_5__Bifidobacterium	17	15	6	12	17	7	10	15	13	0	26	7	0	0	1	0	0	0	0	0	2	5	0	0	13	16	23	51	47	45	22	35	41	55	49	46	19	26	91	66	39	129	58	86	106	28	124	126	127
D_0__Bacteria;D_1__Actinobacteria;D_2__Coriobacteriia;D_3__Coriobacteriales;D_4__Eggerthellaceae;D_5__Enterorhabdus	0	0	0	0	10	0	0	0	0	0	0	0	0	0	0	0	0	0	0	0	0	0	0	0	3	3	6	3	0	0	0	0	7	3	0	0	0	0	0	0	0	0	0	0	0	0	0	0	6
D_0__Bacteria;D_1__Actinobacteria;D_2__Coriobacteriia;D_3__Coriobacteriales;D_4__Eggerthellaceae;D_5__Senegalimassilia	0	0	0	0	0	0	0	0	0	0	0	0	0	0	0	0	0	0	0	0	0	0	0	0	0	0	5	0	0	0	4	0	0	0	2	0	2	4	18	4	0	8	3	2	6	2	6	8	6
D_0__Bacteria;D_1__Actinobacteria;D_2__Coriobacteriia;D_3__Coriobacteriales;D_4__Coriobacteriaceae;D_5__Collinsella	11	4	12	9	8	2	0	6	6	7	3	7	6	6	21	10	3	2	12	8	9	12	13	0	18	27	11	22	16	22	4	16	9	18	10	13	4	13	11	3	0	5	7	3	6	2	0	0	10
D_0__Bacteria;D_1__Tenericutes;D_2__Mollicutes;D_3__Mollicutes RF39;D_4__uncultured organism;D_5__uncultured organism	0	0	0	0	0	0	0	0	0	0	0	0	0	0	0	0	0	0	0	0	0	0	0	0	0	0	0	0	0	0	0	0	0	0	0	0	0	0	0	0	0	0	0	0	0	0	0	0	33
D_0__Bacteria;D_1__Tenericutes;D_2__Mollicutes;D_3__Mollicutes RF39;D_4__gut metagenome;D_5__gut metagenome	0	0	0	0	0	0	0	0	0	0	0	0	0	0	0	0	0	0	0	0	0	0	0	0	0	0	0	0	0	0	0	0	0	0	0	0	26	26	27	34	16	23	33	32	31	16	17	30	0
D_0__Bacteria;D_1__Firmicutes;D_2__Negativicutes;D_3__Selenomonadales;D_4__Veillonellaceae;D_5__Megamonas	0	0	0	0	0	0	0	0	0	0	0	0	0	0	0	0	0	0	0	0	0	0	0	0	70	50	49	47	55	51	83	30	50	33	25	44	200	177	188	111	115	167	204	192	131	98	71	68	0
D_0__Bacteria;D_1__Firmicutes;D_2__Clostridia;D_3__Clostridiales;D_4__Lachnospiraceae;D_5__[Eubacterium] ventriosum group	0	0	4	14	15	0	0	0	6	7	7	5	10	22	25	15	28	24	11	15	18	15	13	20	9	4	6	4	0	4	6	7	9	4	2	15	9	8	2	0	0	0	10	10	10	0	0	0	2
D_0__Bacteria;D_1__Firmicutes;D_2__Clostridia;D_3__Clostridiales;D_4__Lachnospiraceae;D_5__Dorea	133	192	133	151	178	173	150	163	146	132	134	170	26	23	14	3	0	25	23	26	48	0	22	15	31	30	37	24	26	32	36	75	56	37	43	41	109	113	134	96	99	109	193	173	185	75	80	99	75
D_0__Bacteria;D_1__Firmicutes;D_2__Clostridia;D_3__Clostridiales;D_4__Lachnospiraceae;D_5__[Eubacterium] hallii group	3	0	0	0	0	0	5	0	0	0	0	0	19	13	27	13	4	2	9	15	10	9	19	0	0	0	0	0	0	0	0	0	0	0	0	0	11	0	0	0	0	0	23	7	12	0	0	0	9
D_0__Bacteria;D_1__Firmicutes;D_2__Clostridia;D_3__Clostridiales;D_4__Ruminococcaceae;D_5__Ruminococcaceae UCG-014	134	117	101	65	63	60	87	87	116	61	77	54	0	0	0	0	0	0	0	0	0	0	0	0	0	0	0	0	0	0	0	0	0	0	0	0	5	2	9	0	0	1	7	11	12	1	0	0	221
D_0__Bacteria;D_1__Firmicutes;D_2__Clostridia;D_3__Clostridiales;D_4__Ruminococcaceae;D_5__Ruminococcaceae UCG-013	8	23	25	12	28	23	8	20	14	4	25	21	3	6	10	0	2	0	7	5	7	0	0	3	0	0	0	0	0	0	0	0	0	0	0	0	8	12	18	16	0	23	14	11	3	0	7	13	9
D_0__Bacteria;D_1__Firmicutes;D_2__Clostridia;D_3__Clostridiales;D_4__Family XIII;D_5__Mogibacterium	0	0	0	0	0	0	0	0	0	0	0	0	0	0	0	0	0	0	0	0	0	0	0	0	0	0	0	0	0	0	0	0	0	0	0	0	0	0	0	0	0	0	0	0	0	0	0	0	0
D_0__Bacteria;D_1__Firmicutes;D_2__Clostridia;D_3__Clostridiales;D_4__Family XIII;D_5__Family XIII AD3011 group	23	5	14	0	9	3	9	10	0	0	2	0	0	0	6	0	0	0	5	0	4	0	0	0	0	0	0	0	0	3	0	0	0	0	0	0	9	0	0	2	2	0	3	0	6	0	0	0	0
D_0__Bacteria;D_1__Firmicutes;D_2__Clostridia;D_3__Clostridiales;D_4__Peptostreptococcaceae;D_5__Paeniclostridium	0	0	0	0	0	0	0	0	0	0	0	0	0	0	0	0	0	0	0	0	0	0	0	0	166	192	186	241	191	378	0	0	0	828	71	251	249	198	186	3	0	0	0	0	0	32	25	21	0
D_0__Bacteria;D_1__Firmicutes;D_2__Clostridia;D_3__Clostridiales;D_4__Christensenellaceae;D_5__Christensenellaceae R-7 group	50	30	42	33	34	61	41	26	50	25	20	32	0	0	0	0	0	0	0	0	0	0	0	0	2	0	4	7	0	3	3	2	1	4	0	0	24	17	12	5	4	6	29	21	9	4	5	3	302
D_0__Bacteria;D_1__Firmicutes;D_2__Clostridia;D_3__Clostridiales;D_4__Clostridiaceae 1;D_5__Clostridium sensu stricto 1	0	0	5	1	0	5	0	0	0	0	3	0	0	0	0	0	0	0	0	0	0	0	0	0	264	375	304	765	654	556	271	391	688	515	214	416	22	83	82	24	148	61	6	11	0	69	188	157	139
D_0__Bacteria;D_1__Firmicutes;D_2__Clostridia;D_3__Clostridiales;D_4__Christensenellaceae;NA	0	0	0	0	0	0	0	0	0	0	0	0	0	0	0	0	0	0	0	0	0	0	0	0	0	0	0	0	0	0	0	0	0	0	0	0	0	0	0	0	0	0	0	0	0	0	0	0	0
D_0__Bacteria;D_1__Firmicutes;D_2__Clostridia;D_3__Clostridiales;D_4__Lachnospiraceae;D_5__Lachnospiraceae UCG-010	21	21	13	16	18	9	9	5	3	5	14	13	0	0	4	0	4	0	0	0	1	0	0	0	0	0	0	0	0	0	0	0	0	0	0	0	0	13	5	12	7	12	12	10	9	9	0	12	0
D_0__Bacteria;D_1__Firmicutes;D_2__Clostridia;D_3__Clostridiales;D_4__Lachnospiraceae;D_5__Lachnospiraceae ND3007 group	2	0	4	0	0	0	0	0	0	0	0	0	0	0	0	0	0	0	0	0	0	0	0	0	0	0	0	0	0	0	0	0	0	0	0	0	2	2	0	7	4	9	0	2	5	0	2	4	17
D_0__Bacteria;D_1__Firmicutes;D_2__Clostridia;D_3__Clostridiales;D_4__Lachnospiraceae;D_5__Anaerostipes	14	13	7	15	14	14	147	145	109	17	7	0	38	27	17	85	60	85	50	40	35	49	44	45	0	0	0	0	0	0	0	1	0	0	0	0	5	0	0	0	0	0	30	17	13	0	0	0	51
D_0__Bacteria;D_1__Firmicutes;D_2__Clostridia;D_3__Clostridiales;D_4__Lachnospiraceae;D_5__[Eubacterium] eligens group	11	25	12	16	27	20	29	28	20	13	10	9	0	0	0	0	0	0	0	0	0	0	0	0	13	10	9	6	8	3	19	24	29	17	16	11	0	0	0	0	0	0	9	0	0	0	0	0	23
D_0__Bacteria;D_1__Firmicutes;D_2__Clostridia;D_3__Clostridiales;D_4__Lachnospiraceae;D_5__Lachnospira	65	74	73	60	83	82	55	43	38	78	85	66	1	7	3	2	0	6	6	7	10	0	1	0	9	8	10	0	0	3	14	21	10	0	11	4	0	0	0	0	0	0	0	2	0	0	0	0	44
D_0__Bacteria;D_1__Firmicutes;D_2__Clostridia;D_3__Clostridiales;D_4__Lachnospiraceae;D_5__[Eubacterium] ruminantium group	0	0	0	0	0	0	0	0	0	0	0	0	41	26	35	37	45	40	20	16	15	40	31	33	18	16	10	16	15	9	9	0	7	19	5	20	23	26	17	14	20	16	9	12	8	16	6	12	0
D_0__Bacteria;D_1__Firmicutes;D_2__Clostridia;D_3__Clostridiales;D_4__Lachnospiraceae;D_5__Coprococcus 2	196	189	189	318	291	336	347	269	253	136	177	191	0	0	0	0	0	0	0	0	0	0	0	0	0	0	0	0	0	0	0	0	0	0	0	0	0	0	0	0	0	0	0	0	0	0	0	0	80
D_0__Bacteria;D_1__Firmicutes;D_2__Clostridia;D_3__Clostridiales;D_4__Lachnospiraceae;D_5__[Eubacterium] xylanophilum group	53	46	40	46	73	60	42	10	11	44	40	64	29	19	21	33	46	50	17	21	15	25	36	34	0	0	0	0	0	0	0	0	0	0	0	0	0	0	0	0	0	0	0	0	0	0	0	0	19
D_0__Bacteria;D_1__Firmicutes;D_2__Clostridia;D_3__Clostridiales;D_4__Ruminococcaceae;D_5__Ruminococcaceae UCG-010	0	0	0	0	0	0	0	3	9	5	6	1	0	0	0	0	0	0	0	0	0	0	0	0	0	0	0	0	0	0	0	0	0	0	0	0	0	0	0	0	0	0	0	0	0	0	0	0	0
D_0__Bacteria;D_1__Bacteroidetes;D_2__Bacteroidia;D_3__Bacteroidales;D_4__Prevotellaceae;D_5__Prevotella 7	186	218	243	500	592	346	395	264	245	409	487	410	0	0	0	0	0	0	0	0	0	0	0	0	94	113	128	68	66	82	229	252	208	221	255	210	0	0	0	0	0	0	0	0	0	0	0	0	1026
D_0__Bacteria;D_1__Bacteroidetes;D_2__Bacteroidia;D_3__Bacteroidales;D_4__Prevotellaceae;D_5__Prevotella 9	0	0	0	0	0	0	0	0	0	0	0	0	0	0	0	0	0	0	0	0	0	0	0	0	2133	2202	2373	3779	4047	4122	2364	2067	2324	2815	2889	2476	1087	1097	991	2219	2058	2016	951	740	694	777	614	667	0
D_0__Bacteria;D_1__Bacteroidetes;D_2__Bacteroidia;D_3__Bacteroidales;D_4__Prevotellaceae;D_5__Prevotellaceae UCG-001	0	0	0	0	0	0	0	0	0	0	0	0	0	0	0	0	0	0	0	0	0	0	0	0	0	0	0	0	0	0	0	0	0	0	0	0	0	0	0	0	0	0	0	0	0	0	0	0	60
D_0__Bacteria;D_1__Bacteroidetes;D_2__Bacteroidia;D_3__Bacteroidales;D_4__Prevotellaceae;D_5__Paraprevotella	0	0	0	0	0	0	0	0	0	0	0	0	0	0	0	0	0	0	0	0	0	0	0	0	640	701	661	708	720	798	823	808	829	590	516	530	0	0	0	0	0	0	0	0	0	0	0	0	0
D_0__Bacteria;D_1__Bacteroidetes;D_2__Bacteroidia;D_3__Bacteroidales;D_4__Muribaculaceae;D_5__metagenome	0	0	0	0	0	0	0	0	0	0	0	0	0	0	0	0	0	0	0	0	0	0	0	0	26	32	45	13	20	15	4	3	7	10	18	9	0	0	0	0	0	0	0	0	0	0	0	0	0
D_0__Bacteria;D_1__Bacteroidetes;D_2__Bacteroidia;D_3__Bacteroidales;D_4__Barnesiellaceae;D_5__Barnesiella	144	166	187	127	135	123	174	157	187	78	77	70	20	14	13	14	5	13	12	8	14	4	7	5	0	8	1	1	8	0	4	1	2	3	0	10	131	114	94	73	62	64	85	111	83	70	55	65	85
D_0__Bacteria;D_1__Bacteroidetes;D_2__Bacteroidia;D_3__Bacteroidales;D_4__Rikenellaceae;D_5__Alistipes	1079	1089	1190	1042	1006	827	1064	991	945	1281	1156	1281	304	322	333	246	231	291	214	261	272	302	310	285	527	506	510	274	172	187	501	442	401	210	273	359	1086	1030	926	1071	914	963	1163	1231	1069	1417	1181	1342	1152
D_0__Bacteria;D_1__Bacteroidetes;D_2__Bacteroidia;D_3__Bacteroidales;D_4__Tannerellaceae;D_5__Parabacteroides	274	263	177	216	246	199	207	199	247	271	339	259	240	218	273	201	237	209	224	258	211	308	392	354	362	361	365	399	373	348	511	460	477	669	692	602	448	353	408	361	277	269	482	481	487	494	431	508	540
D_0__Bacteria;D_1__Bacteroidetes;D_2__Bacteroidia;D_3__Bacteroidales;D_4__Bacteroidaceae;D_5__Bacteroides	4389	4814	5223	5540	5798	5444	5245	5131	5399	6195	6281	6043	5112	4889	4820	4250	4659	4494	5180	5255	5116	4875	4850	5284	4225	4135	4149	4230	4318	3991	5283	5030	4938	5043	5268	5094	3860	4024	3594	3622	3268	3404	4712	5103	4866	4337	4221	4184	4498
D_0__Bacteria;D_1__Bacteroidetes;D_2__Bacteroidia;D_3__Bacteroidales;D_4__Marinifilaceae;D_5__Odoribacter	55	50	31	65	60	35	39	31	20	41	62	63	71	72	72	68	78	80	46	51	44	76	72	82	39	78	73	67	74	72	70	53	56	63	82	65	39	43	62	37	34	40	55	41	56	65	38	28	111
D_0__Bacteria;D_1__Bacteroidetes;D_2__Bacteroidia;D_3__Bacteroidales;D_4__Marinifilaceae;D_5__Butyricimonas	0	0	0	0	0	0	0	0	0	0	0	0	170	185	202	230	223	233	169	189	131	209	209	190	0	0	0	0	0	0	0	0	0	0	0	0	150	152	157	154	151	142	161	145	130	191	139	169	172
D_0__Bacteria;D_1__Firmicutes;D_2__Clostridia;D_3__Clostridiales;D_4__Ruminococcaceae;D_5__Ruminococcaceae UCG-003	78	75	85	73	91	74	32	29	29	57	40	51	73	59	50	51	33	51	22	31	16	42	23	52	3	6	6	3	0	0	0	5	0	4	4	0	21	11	21	8	11	0	20	8	11	8	0	0	20
D_0__Bacteria;D_1__Firmicutes;D_2__Clostridia;D_3__Clostridiales;D_4__Ruminococcaceae;D_5__Oscillibacter	55	31	27	115	91	75	21	14	19	60	71	83	1	11	9	3	6	9	0	0	0	3	4	0	0	0	0	4	0	3	16	0	0	0	4	0	29	21	13	15	8	29	9	15	11	1	25	14	1
D_0__Bacteria;D_1__Firmicutes;D_2__Clostridia;D_3__Clostridiales;D_4__Ruminococcaceae;D_5__Ruminococcaceae UCG-002	173	193	175	190	161	151	103	136	143	141	124	146	30	47	30	11	15	20	13	47	23	16	15	10	17	19	18	3	11	4	8	15	16	11	13	14	121	125	103	97	78	76	87	76	85	104	82	71	117
D_0__Bacteria;D_1__Firmicutes;D_2__Clostridia;D_3__Clostridiales;D_4__Ruminococcaceae;D_5__Ruminococcaceae NK4A214 group	0	0	0	0	0	0	0	0	0	0	0	0	13	21	16	8	16	12	25	17	15	5	8	16	12	11	9	2	1	7	15	12	7	8	6	4	83	59	54	14	13	14	38	36	53	34	28	27	38
D_0__Bacteria;D_1__Firmicutes;D_2__Clostridia;D_3__Clostridiales;D_4__Ruminococcaceae;D_5__Ruminococcaceae UCG-005	87	96	78	82	121	110	78	56	56	118	83	77	12	11	11	9	11	8	9	9	13	9	3	0	0	0	0	0	0	0	0	0	0	0	0	0	11	6	0	0	0	0	0	5	9	8	0	0	4
D_0__Bacteria;D_1__Firmicutes;D_2__Clostridia;D_3__Clostridiales;D_4__Ruminococcaceae;D_5__Butyricicoccus	83	80	48	66	50	49	90	59	51	72	62	55	92	97	112	60	58	84	63	63	142	62	68	46	25	19	32	14	14	11	75	65	39	17	19	37	48	38	29	54	39	46	67	52	64	28	18	0	17
D_0__Bacteria;D_1__Firmicutes;D_2__Clostridia;D_3__Clostridiales;D_4__Ruminococcaceae;D_5__Subdoligranulum	86	121	85	90	121	79	135	166	187	97	103	118	0	3	8	7	10	5	14	9	6	2	3	0	57	62	59	54	67	47	78	76	86	49	78	32	87	79	136	46	42	36	174	181	213	82	94	90	155
D_0__Bacteria;D_1__Firmicutes;D_2__Clostridia;D_3__Clostridiales;D_4__Ruminococcaceae;D_5__Fournierella	0	0	0	0	0	0	0	0	0	0	0	0	0	0	0	0	0	0	0	0	0	0	0	0	0	0	0	0	0	0	0	0	0	0	0	0	0	0	0	0	0	0	0	3	0	0	0	0	0
D_0__Bacteria;D_1__Firmicutes;D_2__Clostridia;D_3__Clostridiales;D_4__Ruminococcaceae;D_5__Faecalibacterium	422	419	421	190	207	169	532	552	560	206	253	243	336	311	308	45	50	43	451	608	488	85	103	100	1207	787	827	14	13	33	457	436	348	58	49	64	1247	1288	1302	100	156	81	638	566	492	136	147	85	1276
D_0__Bacteria;D_1__Firmicutes;D_2__Clostridia;D_3__Clostridiales;D_4__Ruminococcaceae;D_5__Flavonifractor	39	32	26	4	0	7	44	24	35	0	0	4	5	15	3	0	4	0	0	0	4	7	0	0	2	0	0	0	0	0	0	0	0	0	0	0	8	0	0	0	0	0	3	0	13	0	0	0	0
D_0__Bacteria;D_1__Firmicutes;D_2__Clostridia;D_3__Clostridiales;D_4__Ruminococcaceae;D_5__Ruminiclostridium 9	20	24	18	10	10	2	7	5	10	13	2	0	66	50	51	41	36	59	25	41	27	45	45	63	0	0	0	0	0	0	0	0	0	0	0	0	35	15	14	6	0	8	21	21	7	0	0	0	29
D_0__Bacteria;D_1__Firmicutes;D_2__Clostridia;D_3__Clostridiales;D_4__Ruminococcaceae;D_5__[Eubacterium] coprostanoligenes group	51	49	49	45	43	23	46	61	46	55	46	47	91	115	99	95	87	92	76	75	87	85	96	105	20	11	20	27	29	25	31	26	20	29	24	37	42	34	45	30	32	41	76	84	83	35	17	27	29
D_0__Bacteria;D_1__Firmicutes;D_2__Clostridia;D_3__Clostridiales;D_4__Ruminococcaceae;D_5__uncultured	7	6	0	0	0	0	0	0	0	0	0	0	0	0	0	0	0	0	0	0	0	0	0	0	2	0	8	0	0	7	0	10	0	0	0	0	44	42	49	18	10	8	15	28	18	8	9	9	52
D_0__Bacteria;D_1__Firmicutes;D_2__Clostridia;D_3__Clostridiales;D_4__Ruminococcaceae;D_5__Ruminococcus 2	32	33	24	8	21	22	50	33	26	20	5	0	26	50	28	19	29	19	80	91	89	34	43	39	0	0	0	2	0	0	2	0	4	0	0	0	0	0	0	0	0	0	0	0	0	0	0	0	21
D_0__Bacteria;D_1__Firmicutes;D_2__Clostridia;D_3__Clostridiales;D_4__Ruminococcaceae;D_5__GCA-900066225	17	26	18	14	28	9	17	13	19	12	20	11	0	0	0	0	0	0	0	0	0	0	0	0	0	0	0	0	0	0	0	0	0	0	0	0	0	0	0	0	0	0	0	0	0	0	0	0	0
D_0__Bacteria;D_1__Firmicutes;D_2__Clostridia;D_3__Clostridiales;D_4__Ruminococcaceae;D_5__Negativibacillus	8	0	0	0	0	0	23	4	17	0	0	0	0	0	0	0	0	0	0	0	0	0	0	0	0	0	0	0	0	0	0	0	0	0	0	0	37	22	47	8	6	11	26	37	54	20	21	23	0
D_0__Bacteria;D_1__Firmicutes;D_2__Clostridia;D_3__Clostridiales;D_4__Ruminococcaceae;D_5__Ruminococcus 1	160	170	245	296	343	250	95	123	130	209	234	218	15	12	19	20	34	46	13	12	23	19	15	12	0	0	0	0	0	0	7	5	0	0	0	0	0	0	0	0	0	0	2	0	1	0	0	0	31
D_0__Bacteria;D_1__Firmicutes;D_2__Clostridia;D_3__Clostridiales;D_4__Ruminococcaceae;D_5__Ruminiclostridium 6	0	7	0	0	5	0	2	4	6	4	0	0	0	0	0	0	0	0	0	0	0	0	0	0	0	0	0	0	0	0	0	0	0	0	0	0	11	8	5	4	0	0	11	16	11	6	6	7	0
D_0__Bacteria;D_1__Firmicutes;D_2__Clostridia;D_3__Clostridiales;D_4__Lachnospiraceae;D_5__Agathobacter	0	0	19	30	31	0	0	0	0	33	48	0	0	0	0	0	0	0	0	0	0	0	0	0	68	55	74	19	41	28	45	46	15	14	25	43	67	84	116	77	17	54	62	84	74	38	51	78	363
D_0__Bacteria;D_1__Firmicutes;D_2__Clostridia;D_3__Clostridiales;D_4__Lachnospiraceae;NA	83	90	97	187	215	280	68	43	72	89	246	148	7	4	7	8	9	6	5	10	12	9	0	0	83	49	60	25	26	31	16	43	44	7	7	22	23	27	43	20	27	17	9	24	19	15	9	0	416
D_0__Bacteria;D_1__Firmicutes;D_2__Clostridia;D_3__Clostridiales;D_4__Lachnospiraceae;D_5__Roseburia	2137	2198	2085	1049	1216	1170	2404	2967	2661	1051	1279	1267	122	103	94	55	87	93	219	358	259	155	200	83	269	161	191	79	62	49	402	488	339	74	89	100	128	109	113	73	76	69	101	124	161	74	64	97	495
D_0__Bacteria;D_1__Firmicutes;D_2__Clostridia;D_3__Clostridiales;D_4__Lachnospiraceae;D_5__Lachnospiraceae UCG-001	29	28	51	52	68	37	23	15	27	50	45	39	0	0	0	0	0	0	0	0	0	0	0	0	0	0	0	0	0	0	0	0	0	0	0	0	0	0	0	0	0	0	0	0	0	0	0	0	3
D_0__Bacteria;D_1__Verrucomicrobia;D_2__Verrucomicrobiae;D_3__Verrucomicrobiales;D_4__Akkermansiaceae;D_5__Akkermansia	241	330	286	187	173	184	249	253	211	218	239	249	0	0	0	0	0	0	0	0	0	0	0	0	0	0	0	0	0	0	0	0	0	0	0	0	69	92	122	102	52	89	74	109	96	64	128	162	0
D_0__Bacteria;D_1__Firmicutes;D_2__Negativicutes;D_3__Selenomonadales;D_4__Acidaminococcaceae;D_5__Phascolarctobacterium	1098	1277	1185	1724	1511	1736	836	1186	1105	1317	997	1446	355	461	424	523	508	694	324	429	459	379	341	564	428	450	492	364	317	371	425	586	570	240	227	341	487	534	526	408	353	453	531	635	551	440	356	536	901
D_0__Bacteria;D_1__Firmicutes;D_2__Negativicutes;D_3__Selenomonadales;D_4__Acidaminococcaceae;D_5__Acidaminococcus	0	0	0	0	0	0	0	0	0	0	0	0	0	0	0	0	0	0	0	0	0	0	0	0	3174	3687	3380	3471	3206	3447	2084	2715	2678	2669	3121	3311	109	124	140	199	158	236	101	124	122	99	89	115	0
D_0__Bacteria;D_1__Fusobacteria;D_2__Fusobacteriia;D_3__Fusobacteriales;D_4__Fusobacteriaceae;D_5__Fusobacterium	0	0	0	3	3	784	6	83	0	0	135	0	7140	7357	7236	8501	7922	7740	7461	6839	7264	7866	7750	7305	0	5	1	1	0	0	0	0	0	0	0	0	3787	3762	3875	5401	5962	5615	3365	3244	3734	4861	4577	4525	0
D_0__Bacteria;D_1__Firmicutes;D_2__Clostridia;D_3__Clostridiales;D_4__Lachnospiraceae;D_5__Blautia	20	22	29	11	10	21	11	29	19	6	16	15	18	16	22	15	8	16	23	23	42	21	6	8	14	19	22	5	13	6	27	53	19	20	12	24	54	57	66	60	58	77	71	35	83	48	58	65	38
D_0__Bacteria;D_1__Firmicutes;D_2__Clostridia;D_3__Clostridiales;D_4__Lachnospiraceae;D_5__Fusicatenibacter	10	14	12	16	0	0	0	0	0	18	19	0	92	109	102	59	76	89	53	73	65	93	84	81	14	10	8	18	14	12	15	9	18	12	15	11	14	18	14	11	0	34	12	13	18	3	19	16	50
D_0__Bacteria;D_1__Firmicutes;D_2__Clostridia;D_3__Clostridiales;D_4__Lachnospiraceae;D_5__CAG-56	0	0	0	0	0	0	0	0	0	0	0	0	1	7	8	7	0	6	12	0	5	9	11	0	5	7	5	13	10	0	3	6	8	0	10	0	0	0	0	0	0	0	0	0	0	0	0	0	4
D_0__Bacteria;D_1__Firmicutes;D_2__Clostridia;D_3__Clostridiales;D_4__Lachnospiraceae;D_5__[Ruminococcus] torques group	13	13	24	19	24	36	6	19	11	21	24	27	17	27	25	46	47	47	18	34	30	36	43	42	4	4	0	0	0	0	0	0	0	0	5	0	43	31	33	20	31	0	42	47	36	26	19	19	0
D_0__Bacteria;D_1__Firmicutes;D_2__Clostridia;D_3__Clostridiales;D_4__Lachnospiraceae;D_5__uncultured	37	9	19	4	8	21	1	8	15	0	11	6	0	4	0	3	0	0	0	4	0	8	0	0	0	0	0	0	0	0	0	0	0	0	0	0	5	5	0	0	0	0	7	19	4	4	0	8	0
D_0__Bacteria;D_1__Firmicutes;D_2__Clostridia;D_3__Clostridiales;D_4__Lachnospiraceae;D_5__Coprococcus 3	22	25	25	28	23	15	21	24	24	16	25	27	167	191	175	157	174	156	119	68	98	162	177	154	41	58	46	55	58	39	40	72	71	74	135	92	403	401	559	453	713	576	565	528	441	612	1394	1109	173
D_0__Bacteria;D_1__Firmicutes;D_2__Clostridia;D_3__Clostridiales;D_4__Lachnospiraceae;D_5__Lachnospiraceae NK4A136 group	0	0	0	0	0	0	0	0	0	0	0	0	162	122	111	117	120	119	108	130	113	118	140	121	6	5	0	7	0	8	9	0	0	7	0	0	0	13	11	5	0	0	0	0	7	5	0	0	88
D_0__Bacteria;D_1__Firmicutes;D_2__Clostridia;D_3__Clostridiales;D_4__Lachnospiraceae;D_5__Hungatella	0	0	0	0	0	0	3	0	5	0	0	0	5	8	0	0	0	0	0	0	0	0	0	0	3	0	0	0	0	0	0	0	11	0	11	0	0	0	0	0	0	0	0	0	0	0	0	0	0
D_0__Bacteria;D_1__Firmicutes;D_2__Clostridia;D_3__Clostridiales;D_4__Lachnospiraceae;D_5__Lachnospiraceae UCG-004	1549	1458	1373	999	681	956	1155	1086	1148	1388	769	957	421	393	455	314	351	387	331	360	314	326	344	330	267	199	219	50	0	116	279	304	228	59	84	65	713	706	591	406	506	582	597	580	514	454	476	470	689
D_0__Bacteria;D_1__Firmicutes;D_2__Clostridia;D_3__Clostridiales;D_4__Lachnospiraceae;D_5__Lachnoclostridium	95	121	128	52	32	9	70	78	70	33	67	33	80	61	70	50	34	28	57	63	39	83	34	46	114	101	116	22	26	17	166	168	154	31	36	31	17	15	21	8	7	0	16	15	15	13	5	0	77
D_0__Bacteria;D_1__Firmicutes;D_2__Clostridia;D_3__Clostridiales;D_4__Lachnospiraceae;D_5__Coprococcus 1	2	0	3	6	0	8	15	7	14	0	0	0	1	4	3	1	0	1	6	0	3	0	0	0	27	19	34	0	0	0	37	45	50	0	0	5	52	46	29	20	31	6	72	61	50	33	32	42	6
D_0__Bacteria;D_1__Firmicutes;D_2__Clostridia;D_3__Clostridiales;D_4__Lachnospiraceae;D_5__Butyrivibrio	0	0	0	0	0	0	0	0	0	0	0	0	0	0	0	0	0	0	0	0	0	0	0	0	0	0	0	0	0	0	0	0	0	0	0	0	0	0	0	0	0	0	0	0	0	0	0	0	0
p value for the 6b dotplot
Comparison	pvalue
Tannin postive - Tannin negative+QT	0.00288
Tannin postive - Tannin negative+ST	1.54e-06
Tannin postive - Tannin negative	4.44e-08
Tannin negative+QT - Tannin negative+ST	0.282
Tannin negative+QT - Tannin negative	0.000302
Tannin negative+ST - Tannin negative	0.00795
[truncated: 11 more columns]

## Sheet: Figure7
qPCR quantification of Faecalibacterium from 5 human microbiomes and from pure culture at baseline levels(before incubation), media only control, and media supplemented quebracho tannin
SampleName	Subject/Pureculture	Treatment	log10CFUperml
Pureculture-Non-1	Pureculture	Growth media control	8.73656
Pureculture-Non-2	Pureculture	Growth media control	8.56786
Pureculture-Non-3	Pureculture	Growth media control	8.62019
Pureculture-QE-1	Pureculture	Quebracho Tannin	8.94968
Pureculture-QE-2	Pureculture	Quebracho Tannin	8.84934
Pureculture-QE-3	Pureculture	Quebracho Tannin	8.8385
Pureculture-T0-1	Pureculture	Baseline	8.53683
Pureculture-T0-2	Pureculture	Baseline	8.62755
Pureculture-T0-3	Pureculture	Baseline	8.66028
S766-Non-1	S766	Growth media control	8.39558
S766-Non-2	S766	Growth media control	8.30694
S766-Non-3	S766	Growth media control	8.48124
S766-QE-1	S766	Quebracho Tannin	8.76532
S766-QE-2	S766	Quebracho Tannin	8.81992
S766-QE-3	S766	Quebracho Tannin	8.73171
S766-T0-1	S766	Baseline	8.42497
S766-T0-2	S766	Baseline	8.35693
S766-T0-3	S766	Baseline	8.22696
S767-Non-1	S767	Growth media control	8.57405
S767-Non-2	S767	Growth media control	8.44372
S767-Non-3	S767	Growth media control	8.52114
S767-QE-1	S767	Quebracho Tannin	8.75758
S767-QE-2	S767	Quebracho Tannin	9.01105
S767-QE-3	S767	Quebracho Tannin	9.09062
S767-T0-1	S767	Baseline	8.07596
S767-T0-2	S767	Baseline	8.01036
S767-T0-3	S767	Baseline	8.09857
S768-Non-1	S768	Growth media control	8.90887
S768-Non-2	S768	Growth media control	8.86721
S768-Non-3	S768	Growth media control	8.94983
S768-QE-1	S768	Quebracho Tannin	8.9767
S768-QE-2	S768	Quebracho Tannin	8.89605
S768-QE-3	S768	Quebracho Tannin	8.82947
S768-T0-1	S768	Baseline	8.03461
S768-T0-2	S768	Baseline	7.92204
S768-T0-3	S768	Baseline	7.96358
S772-Non-1	S772	Growth media control	8.11743
S772-Non-2	S772	Growth media control	8.08006
S772-Non-3	S772	Growth media control	8.2174
S772-QE-1	S772	Quebracho Tannin	8.98113
S772-QE-2	S772	Quebracho Tannin	8.68079
S772-QE-3	S772	Quebracho Tannin	9.05761
S772-T0-1	S772	Baseline	7.69798
S772-T0-2	S772	Baseline	7.7138
S772-T0-3	S772	Baseline	7.70285
S776-Non-1	S776	Growth media control	8.99842
S776-Non-2	S776	Growth media control	8.98062
S776-Non-3	S776	Growth media control	9.02374
S776-QE-1	S776	Quebracho Tannin	9.58166
S776-QE-2	S776	Quebracho Tannin	9.22243
S776-QE-3	S776	Quebracho Tannin	9.40024
S776-T0-1	S776	Baseline	8.36379
S776-T0-2	S776	Baseline	8.40492
S776-T0-3	S776	Baseline	8.38716
p value for the 7a dotplot
contrast	pvalue	Subject
Baseline - Growth media	0.412173	S766
Baseline - Quebracho tannin	0.00175915	S766
Growth media - Quebracho tannin	0.00187491	S766
Baseline - Growth media	0.00277425	S767
Baseline - Quebracho tannin	0.000186277	S767
Growth media - Quebracho tannin	0.00277425	S767
Baseline - Quebracho tannin	1.87527e-06	S768
Baseline - Growth media	1.87527e-06	S768
Quebracho tannin - Growth media	0.874894	S768
Baseline - Growth media	0.00485048	S772
Baseline - Quebracho tannin	5.96032e-05	S772
Growth media - Quebracho tannin	0.000376866	S772
Baseline - Growth media	0.000556619	S776
Baseline - Quebracho tannin	6.59029e-05	S776
Growth media - Quebracho tannin	0.00344568	S776
Baseline - Growth media	0.588534	Pureculture
Baseline - Quebracho tannin	0.00981039	Pureculture
Growth media - Quebracho tannin	0.00981039	Pureculture
